# Supplementary material for: Regulation of endocrine cell alternative splicing revealed by single-cell RNA sequencing in type 2 diabetes pathogenesis
Source: Commun Biol. 2024 Jun 27;7:778. doi: 10.1038/s42003-024-06475-0 (PMC11211498; doi:10.1038/s42003-024-06475-0)
Supplement: Supplementary file 4 — Supplementary Data 1 [file 42003_2024_6475_MOESM4_ESM.xlsx]

## Sheet: Summary
Supplementary Data 1. The relative inclusion level () of specific exons in each endocrine cell type. Related to figure 3a
Supplementary Data 2. Signature gene expression in endocrine cell subpopulations (log2 foldchange > 0.25 and p value < 0.05) . Related to figure 3c heatmap
Supplementary Data 3. Differential splicing exons (| > 0.1 and p value < 0.05) between ND and T2D β-cells from the Lawlor dataset . Related to figure 4a
Supplementary Data 4. Differential splicing exons (| > 0.1 and p value < 0.05) between ND and T2D β-cells from the Lawlor dataset and the Xin dataset . Related to figure 4c
Supplementary Data 5. Inclusion levels of TMEM222 (exon3) in ND compared to T2D β-cells. Related to figure 5h.
Supplementary Data 6. Inclusion levels of ST7 (exon7) in ND compared to T2D β-cells. Related to figure 5j.
Supplementary Data 7. The inclusion level of 79 potentially targeted exons by FXR1 across β-cell subsets. Related to figure S16a.

## Sheet: Supplementary Data 1
Supplementary Data 1. The relative inclusion level () of specific exons in each endocrine cell type. Related to figure 3a
Significant inclusion (  > 0.1 and p value < 0.05) in each cell type										Skipping (  < -0.1 and p value < 0.05) in each cell type
gene	name	celltype	β.	INS/GCG.	α.	δ.	PP.			gene	name	celltype	β.	INS/GCG.	α.	δ.	PP.
10006//ABI1	CA-10006-98870-108346-108433-112304[INC][3/18]	β	0.118174	-0.22638	-0.104393	0.183299	0.172414			10005//ACOT8	CA-10005-3222-5117-5251-11734[INC][123/12][UPT]	β	-0.152142	0.0557183	0.136132	0.0955795	0.0517112
1912//PHC2	CA-1912-49724-52632-52799-53574[INC][1/133][DNT]	β	0.131182	-0.00931142	-0.0941271	-0.0690265	-0.0797546			10005//ACOT8	CA-10005-3222-5117-5199-11734[INC][1/12][UPT]	β	-0.246545	0.0991348	0.235756	0.17673	0.0742652
1915//EEF1A1	CA-1915-4150-4516-4700-4804[INC][2/3]	β	0.209951	0.206089	-0.307106	0.0751781	0.0654122			100129583//FAM47E	CA-100129583-40781-45138-45484-52664[INC][7/9][UPT]	β	-0.118724	0.0553112	-0.00675815	0.10108	0.20423
196294//IMMP1L	CA-196294-3104-38836-38899-42825[INC][2/1][UPT]	β	0.222475	0.292865	-0.397316	-0.0191874	0.464322			100129583//FAM47E	CA-100129583-67185-69224-69302-72341[INC][12/1][DNT]	β	-0.130669	0.0880505	0.108454	-0.297708	0.0585359
196294//IMMP1L	CA-196294-49451-51908-51997-56236[INC][14/2]	β	0.101153	-0.0479275	-0.0458082	-0.28052	0.139997			100131089//LOC100131089	CA-100131089-9759-28150-28291-28910[INC][2/5]	β	-0.140854	-0.215598	0.329476	0.577478	-0.475814
196951//C15orf33	CA-196951-12707-33914-34146-35838[INC][17/1]	β	0.120456	0.0612543	-0.164369	0.0534795	-0.141597			100131187//TSTD1	CA-100131187-3105-3311-3434-3909[INC][48/10][UPT]	β	-0.163097	0.0123044	0.133532	0.143103	0.0577851
1981//EIF4G1	CA-1981-3180-5826-6003-6222[INC][11/6][UPT]	β	0.148571	-0.175519	-0.133674	0.0698925	-0.0925435			100131187//TSTD1	CA-100131187-3105-3290-3434-3909[INC][3/10][UPT]	β	-0.180048	0.0209134	0.148532	0.169672	0.0572912
1996//ELAVL4	CA-1996-64951-96758-96845-99943[INC][2/21][UPT]	β	0.262047	0.173565	-0.30076	-0.332123	0.297436			167153//PAPD4	CA-167153-39771-47538-47582-59472[INC][14/5]	β	-0.295305	0.298767	0.216104	-0.0277995	0.284472
199746//U2AF1L4	CA-199746-4627-5090-5281-5632[INC][1/65][DNT]	β	0.163387	-0.135571	-0.046275	-0.256198	-0.0973279			169026//SLC30A8	CA-169026-188126-199546-199576-199681[INC][11/11][UPT]	β	-0.120561	-0.0728376	0.189346	-0.0978633	0.0661968
199746//U2AF1L4	CA-199746-4627-5230-5281-5632[INC][1/65][DNT]	β	0.116698	-0.0782913	-0.0445861	-0.140843	-0.040338			171392//ZNF675	CA-171392-28102-33393-33494-35509[INC][1/24][DNT]	β	-0.12367	-0.0863454	0.181269	0.013986	-0.081749
201283//AMZ2P1	CA-201283-3635-3944-4031-5068[INC][2/3][UPT]	β	0.19408	0.275996	-0.330091	0.336616	0.353052			1716//DGUOK	CA-1716-23081-33299-33415-34320[INC][2/98]	β	-0.113881	0.00915538	0.0764525	0.110403	0.050842
202243//CCDC125	CA-202243-28791-31221-31396-38116[INC][2/2]	β	0.122224	-0.109371	0.0819328	-0.414081	0.0681223			1759//DNM1	CA-1759-39396-39601-39613-41848[INC][30/1]	β	-0.18315	0.0587544	0.0878735	0.0523013	0.0588928
2140//EYA3	CA-2140-3114-11186-11306-33543[INC][1/46][UPT]	β	0.138388	-0.114502	-0.122852	-0.16642	0.744622			1798//DPAGT1	CA-1798-3581-4028-4058-4232[INC][1/11][UPT]	β	-0.109083	0.11489	0.0279223	0.109987	0.117206
2186//BPTF	CA-2186-52357-52892-53081-69180[INC][2/4]	β	0.221022	-0.313867	-0.0975479	0.123321	0.0518476			1936//EEF1D	CA-1936-8029-10594-11685-13823[INC][4/1]	β	-0.228032	0.209908	0.237427	-0.508143	-0.509804
2186//BPTF	CA-2186-52357-63464-63653-69180[INC][1/4]	β	0.10977	-0.186664	-0.0685896	0.0312514	0.0718445			1942//EFNA1	CA-1942-6762-8630-8696-8857[INC][132/8]	β	-0.132474	0.0790684	0.0372148	0.11141	-0.178311
220729//LOC220729	CA-220729-7662-8551-8695-9013[INC][14/41]	β	0.238924	0.000774836	-0.217671	-0.150982	0.795014			196074//METTL15	CA-196074-191681-222844-222915-225145[INC][4/9][DNT]	β	-0.122493	-0.173444	0.131276	-0.162646	0.854902
221037//JMJD1C	CA-221037-204312-248979-249085-251631[INC][12/4]	β	0.119619	-0.000708343	-0.0913136	0.0127046	-0.219477			196294//IMMP1L	CA-196294-38899-42825-42865-49317[INC][2/3]	β	-0.120659	0.242382	-0.0338235	0.346278	-0.215922
221143//N6AMT2	CA-221143-19464-39113-39196-44797[INC][27/7]	β	0.349083	0.0619778	-0.331729	0.29758	-0.584475			196294//IMMP1L	CA-196294-38899-42825-42883-49317[INC][2/3]	β	-0.12244	0.134808	0.00403675	0.218367	-0.0974145
221264//AKD1	CA-221264-49599-52596-52695-60889[INC][8/1]	β	0.106867	0.112915	-0.15071	0.112281	0.112755			1977//EIF4E	CA-1977-46557-48574-48714-52493[INC][217/1][DNT]	β	-0.257467	0.444444	0.100069	0.430769	0.0899471
221477//C6orf89	CA-221477-3165-11640-11740-16562[INC][57/119][UPT]	β	0.305995	-0.343938	-0.213803	0.424474	-0.0856237			199870//FAM76A	CA-199870-21833-26089-26176-32216[INC][9/9]	β	-0.36939	0.316883	0.288576	0.279817	-0.123502
2273//FHL1	CA-2273-64260-64753-64940-66169[INC][102/7][DNT]	β	0.106586	-0.338225	0.17086	0.125	0.0800707			201283//AMZ2P1	CA-201283-3026-3944-4031-5068[INC][4/2][UPT]	β	-0.121276	0.160782	0.0477375	0.0881801	-0.00960591
22823//MTF2	CA-22823-51065-53043-53214-57468[INC][25/4]	β	0.109769	-0.0813023	-0.0950972	0.00282605	0.117038			201965//RWDD4	CA-201965-6298-10855-10961-11047[INC][4/2]	β	-0.195297	0.262895	0.222853	-0.633437	0.262458
22872//SEC31A	CA-22872-30949-31694-31733-32558[INC][37/3]	β	0.105314	0.0246689	-0.110791	-0.0212085	-0.130093			201965//RWDD4	CA-201965-6298-10851-10961-11047[INC][63/2]	β	-0.113438	0.160081	0.13303	-0.42414	0.155665
22903//BTBD3	CA-22903-30773-31257-31348-31889[INC][82/13]	β	0.150518	-0.0390897	-0.107307	0.0778671	-0.394275			2030//SLC29A1	CA-2030-7137-9556-9663-10758[INC][31/114][UPT]	β	-0.115697	0.0799916	0.16879	0.108115	-0.424173
22907//DHX30	CA-22907-49646-49721-49861-49958[INC][110/1][DNT]	β	0.10968	0.0868397	-0.225262	0.0787977	0.0885036			2108//ETFA	CA-2108-3120-4405-4538-18732[INC][7/225][UPT]	β	-0.114765	0.120125	0.0738127	-0.099768	0.00301182
22907//DHX30	CA-22907-49646-49725-49861-49958[INC][1/1][DNT]	β	0.190305	0.151919	-0.371188	0.140275	0.155449			214//ALCAM	CA-214-186547-188431-188470-188755[INC][30/8]	β	-0.12484	0.0332981	0.12632	0.0711043	0.0876919
22920//KIFAP3	CA-22920-123728-151883-151952-155957[INC][3/74][DNT]	β	0.111541	-0.0273683	-0.139968	0.294686	-0.0866894			2186//BPTF	CA-2186-52357-52892-53081-63464[INC][6/2]	β	-0.117763	0.0681911	0.147976	0.412031	-0.196944
23033//DOPEY1	CA-23033-98254-99994-100054-103196[INC][2/18][DNT]	β	0.102434	-0.173008	-0.196442	-0.230231	0.359232			219402//MTIF3	CA-219402-3539-3684-3751-8446[INC][3/18][UPT]	β	-0.314038	-0.0191069	0.358861	0.200549	-0.0137566
23136//EPB41L3	CA-23136-151379-151840-151921-152194[INC][27/2]	β	0.104713	-0.0297071	0.0470332	-0.504979	0.0675932			220972//MARCH8	CA-220972-3672-44702-44795-64617[INC][6/10][UPT]	β	-0.116623	-0.200397	0.192152	0.647383	-0.0336517
23136//EPB41L3	CA-23136-151921-152194-152311-153509[INC][31/12][DNT]	β	0.276887	-0.0295116	-0.200741	-0.0367998	-0.582563			221016//CCDC7	CA-221016-19937-27951-28118-29368[INC][8/2]	β	-0.2377	-0.29308	0.0983352	0.328784	0.431358
23173//METAP1	CA-23173-3231-13132-13230-36230[INC][3/117][UPT]	β	0.15453	-0.0994941	-0.125842	-0.104056	-0.0989933			2217//FCGRT	CA-2217-4855-4932-5208-15228[INC][72/6]	β	-0.228065	0.0723794	0.126811	NA	0.0668203
23199//KIAA0182	CA-23199-55192-56592-56706-57553[INC][22/2]	β	0.10396	-0.14342	-0.115068	0.0362069	0.038961			221806//VWDE	CA-221806-18100-18269-18419-23625[INC][1/5]	β	-0.319902	-0.024498	0.198077	0.207227	0.505472
23259//DDHD2	CA-23259-17460-17742-17810-19222[INC][26/3]	β	0.105782	0.105342	-0.15699	0.100071	0.10479			22827//PUF60	CA-22827-3088-7971-8055-10454[INC][37/42][UPT]	β	-0.109942	0.052778	0.140225	-0.15516	-0.137218
23262//PPIP5K2	CA-23262-58189-59764-59884-64286[INC][12/14]	β	0.129236	0.0423628	-0.131596	-0.205643	-0.12028			22827//PUF60	CA-22827-10771-11651-11702-13833[INC][271/214]	β	-0.141543	0.0161502	0.173023	-0.0520006	-0.1428
23318//ZCCHC11	CA-23318-94957-97641-97755-109423[INC][19/2]	β	0.148422	0.113408	-0.0693423	0.120157	-0.53333			22872//SEC31A	CA-22872-52082-63291-63330-65208[INC][2/19]	β	-0.140645	0.0049623	0.164493	-0.35732	0.133851
23350//U2SURP	CA-23350-55265-56413-56590-57782[INC][35/5][DNT]	β	0.159067	-0.0550243	-0.165958	0.111061	0.107112			22872//SEC31A	CA-22872-52127-63291-63330-65208[INC][15/48]	β	-0.1817	-0.0223017	0.188089	0.0175379	0.0985327
23384//SPECC1L	CA-23384-34563-44192-44310-45491[INC][1/23]	β	0.102657	-0.0638836	-0.0748691	-0.0596222	-0.0595168			22905//EPN2	CA-22905-3155-39674-39942-47578[INC][1/145][UPT]	β	-0.173913	-0.118644	0.261682	-0.121212	-0.110672
23421//ITGB3BP	CA-23421-17746-47440-47510-71305[INC][5/5]	β	0.245554	-0.406275	0.0824211	-0.0673151	-0.458505			22944//KIN	CA-22944-3208-7852-7947-10720[INC][23/4][UPT]	β	-0.118146	0.0403055	0.145956	0.170762	-0.632081
23421//ITGB3BP	CA-23421-72356-78659-78709-79417[INC][24/57]	β	0.255683	-0.0244692	-0.14855	0.137527	-0.272199			22984//PDCD11	CA-22984-4874-5992-6176-6742[INC][1/37]	β	-0.116196	0.105799	-0.103603	-0.10471	0.606306
23473//CAPN7	CA-23473-39028-42300-42446-43506[INC][17/1]	β	0.111421	0.239619	-0.235079	0.262929	-0.627061			22998//LIMCH1	CA-22998-261654-281145-281181-286713[INC][20/15]	β	-0.115999	0.0180238	0.138126	-0.0821249	-0.0300614
23514//KIAA0146	CA-23514-471176-471485-471539-477380[INC][4/3][DNT]	β	0.137931	0.0742804	-0.192308	0.0715564	0.0704225			23042//PDXDC1	CA-23042-26430-29800-29912-32211[INC][1/15]	β	-0.102544	0.0654545	0.0764849	0.0600751	-0.0366242
23518//R3HDM1	CA-23518-76504-87639-87681-88155[INC][10/2]	β	0.142006	0.170213	-0.236944	-0.0367187	0.174229			23077//MYCBP2	CA-23077-190847-203557-203725-204574[INC][1/8]	β	-0.259959	-0.134959	0.435364	0.394879	0.390146
23523//CABIN1	CA-23523-30145-32822-32957-34601[INC][12/6]	β	0.143264	0.0157873	-0.0590469	-0.626206	-0.0139679			23077//MYCBP2	CA-23077-190847-203500-203725-204574[INC][9/8]	β	-0.208609	-0.171938	0.31796	0.280786	0.278915
23613//ZMYND8	CA-23613-138510-147104-147188-148932[INC][1/2][DNT]	β	0.348858	0.249657	-0.49264	0.233333	0.246612			23099//ZBTB43	CA-23099-3127-6787-6910-30481[INC][44/8][UPT][DNT]	β	-0.182468	-0.296075	0.21195	0.317093	0.317881
23786//BCL2L13	CA-23786-20114-27180-27295-47495[INC][6/114]	β	0.164487	-0.248616	0.0529617	-0.24086	-0.229039			23111//SPG20	CA-23111-26599-36822-36894-37348[INC][11/51][UPT]	β	-0.189944	0.0458693	0.147728	-0.180526	0.0447698
240//ALOX5	CA-240-72653-72940-73111-74332[INC][11/2][DNT]	β	0.22158	0.0717955	-0.159761	-0.681391	0.15338			23142//DCUN1D4	CA-23142-46529-47013-47135-51650[INC][3/104]	β	-0.140104	0.131493	0.0879693	0.178318	0.07546
253461//ZBTB38	CA-253461-65725-66228-66675-82714[INC][1/11]	β	0.175122	-0.175431	-0.130968	0.142273	-0.194335			23175//LPIN1	CA-23175-72093-81168-81286-90954[INC][11/106][UPT]	β	-0.131376	0.142005	-0.034347	0.302624	-0.0762527
253461//ZBTB38	CA-253461-65725-75046-75291-82714[INC][2/11]	β	0.331605	-0.0369771	-0.276433	-0.200326	0.144101			23244//PDS5A	CA-23244-67346-70618-70713-72416[INC][16/1]	β	-0.178891	0.0922509	0.131234	0.0848896	0.0892857
25776//CBY1	CA-25776-17337-17423-17536-19506[INC][2/2][DNT]	β	0.104796	0.0617645	-0.0848484	0.050293	-0.456664			23253//ANKRD12	CA-23253-61946-70723-70792-74904[INC][21/21]	β	-0.147458	0.00102556	0.119648	0.200173	0.0442469
25821//MTO1	CA-25821-22075-23309-23514-23718[INC][20/1]	β	0.105776	-0.251362	-0.0325273	0.120282	0.121056			23291//FBXW11	CA-23291-3416-95468-95531-99076[INC][13/24][UPT]	β	-0.344537	0.158485	0.223386	-0.330684	0.35335
25870//SUMF2	CA-25870-11888-12950-12995-13362[INC][460/27]	β	0.156187	0.0983684	-0.185195	0.12134	0.0151255			23291//FBXW11	CA-23291-3416-12822-12984-99076[INC][2/24][UPT]	β	-0.300189	0.175949	0.271362	-0.33696	0.16305
25870//SUMF2	CA-25870-11888-12890-12995-13362[INC][1/27]	β	0.244993	0.158611	-0.27965	0.201252	0.0233502			23360//FNBP4	CA-23360-46414-47125-47466-50355[INC][13/2]	β	-0.311258	0.155629	0.221698	0.139881	0.149206
25875//LETMD1	CA-25875-3887-10845-10947-11051[INC][1/48]	β	0.172059	0.0214292	0.153401	-0.59857	-0.486048			23369//PUM2	CA-23369-47437-51564-51801-66923[INC][13/10]	β	-0.30186	0.236067	0.486337	-0.133737	NA
25875//LETMD1	CA-25875-3887-10536-10723-10845[INC][10/1]	β	0.264728	0.260274	-0.458634	0.229069	0.231864			23421//ITGB3BP	CA-23421-72356-79417-79468-85170[INC][44/3][DNT]	β	-0.175451	-0.0695437	0.150642	0.0999621	0.107711
25875//LETMD1	CA-25875-3887-10688-10723-10845[INC][4/1]	β	0.270298	0.255988	-0.45179	0.227545	0.230303			23450//SF3B3	CA-23450-27655-29862-29891-33658[INC][6/80]	β	-0.154495	-0.144177	0.192463	-0.139731	0.424128
25875//LETMD1	CA-25875-3887-6793-6909-8513[INC][4/39]	β	0.205041	-0.225923	-0.12877	0.130472	0.134513			23473//CAPN7	CA-23473-37628-38227-38363-38952[INC][19/2]	β	-0.121516	0.46873	-0.170142	-0.435613	0.166187
25875//LETMD1	CA-25875-3887-6793-6909-10845[INC][3/1]	β	0.260937	0.283113	-0.449011	0.254844	0.261668			23474//ETHE1	CA-23474-3730-3928-4044-18678[INC][1/6]	β	-0.289741	0.0652003	0.226809	0.263982	0.10066
25875//LETMD1	CA-25875-3887-6793-6909-11051[INC][18/48]	β	0.19483	0.103696	0.0548863	-0.508762	-0.336502			23474//ETHE1	CA-23474-3730-3895-4044-18678[INC][62/6]	β	-0.222683	0.0458324	0.171842	0.187268	0.0585778
26010//SPATS2L	CA-26010-26600-69228-69371-86342[INC][3/172]	β	0.53978	-0.0552816	-0.186114	-0.0974972	-0.0868332			23514//KIAA0146	CA-23514-469367-471006-471176-477380[INC][3/3][DNT]	β	-0.127559	0.0808081	0.108419	0.0799201	-0.0249012
26010//SPATS2L	CA-26010-26600-75260-75491-86342[INC][1/172]	β	0.254791	-0.0329102	-0.084252	0.132351	0.00404275			23544//SEZ6L	CA-23544-199093-206977-207010-209104[INC][4/5]	β	-0.171767	0.289319	0.00470576	0.303463	0.140985
26036//ZNF451	CA-26036-3265-3823-3885-12051[INC][1/2][UPT]	β	0.104167	-0.0480769	0.0381559	0.0105522	-0.516674			23544//SEZ6L	CA-23544-199093-206977-207010-209101[INC][8/8]	β	-0.208537	0.0564141	0.127953	0.132344	0.242905
26037//SIPA1L1	CA-26037-3046-50210-50263-61246[INC][1/10][UPT]	β	0.233978	-0.0190963	-0.211819	-0.23689	0.282245			23600//AMACR	CA-23600-121773-122794-122955-128701[INC][47/33]	β	-0.288899	0.18804	0.231754	0.115987	0.339219
26058//GIGYF2	CA-26058-3088-9119-9185-40112[INC][4/2][UPT]	β	0.119816	-0.0828724	-0.137261	0.0601852	0.0566449			23646//PLD3	CA-23646-3344-20237-20506-20994[INC][6/23][UPT]	β	-0.245447	-0.0364624	0.302722	-0.180478	0.294785
26058//GIGYF2	CA-26058-3088-9119-9185-40850[INC][37/5][UPT]	β	0.15036	0.109983	-0.215514	-0.0982187	0.101167			23646//PLD3	CA-23646-3344-20432-20506-20994[INC][1/23][UPT]	β	-0.265519	-0.0516512	0.328471	-0.195269	0.280032
26061//HACL1	CA-26061-18099-19281-19376-21634[INC][61/3]	β	0.194851	-0.132738	-0.171485	0.0673336	0.140743			23646//PLD3	CA-23646-3344-20293-20506-20994[INC][18/23][UPT]	β	-0.257127	-0.0084566	0.309164	-0.196518	0.278784
26130//GAPVD1	CA-26130-82433-83387-83468-87987[INC][13/3]	β	0.157157	0.0801825	-0.109065	0.195244	-0.330508			23646//PLD3	CA-23646-3344-20128-20506-20994[INC][33/23][UPT]	β	-0.202041	0.0460031	0.238883	-0.179515	0.216885
26136//TES	CA-26136-3242-27041-27127-41527[INC][84/5][UPT]	β	0.156098	0.127592	-0.0853693	0.124031	-0.251644			23705//CADM1	CA-23705-292914-309083-309116-328746[INC][3/6]	β	-0.296437	-0.108879	0.417867	0.185393	0.385283
26235//FBXL4	CA-26235-51706-70349-70421-75246[INC][13/2]	β	0.117263	0.146123	-0.161892	-0.0248239	0.182143			23705//CADM1	CA-23705-297948-309083-309116-328746[INC][12/49]	β	-0.168412	0.0515433	0.0679057	0.145417	0.471329
26258//PLDN	CA-26258-3307-7916-8058-13661[INC][2/3][UPT]	β	0.150086	0.0169874	-0.190214	0.174442	0.180957			252983//STXBP4	CA-252983-35119-41741-41833-65403[INC][4/1]	β	-0.121775	0.0957743	0.0473522	0.092437	0.0986547
2677//GGCX	CA-2677-3149-3549-3720-5459[INC][138/46][UPT]	β	0.220415	-0.150652	-0.24413	0.340309	0.337241			253782//CERS6	CA-253782-312500-313073-313097-316261[INC][8/12][DNT]	β	-0.170742	-0.0396257	0.176552	-0.302281	0.174359
27067//STAU2	CA-27067-3926-10840-10953-12359[INC][113/13][UPT]	β	0.134809	-0.168325	-0.153929	0.233925	0.105369			256130//TMEM196	CA-256130-50268-51428-51502-53647[INC][3/8][DNT]	β	-0.11664	0.0278083	0.102174	-0.159732	0.180621
27291//R3HCC1L	CA-27291-24524-31259-31352-31669[INC][17/1]	β	0.103781	0.0884098	-0.152983	0.150454	0.152031			256309//CCDC110	CA-256309-3815-11710-11766-12051[INC][42/4]	β	-0.126969	0.277148	0.0209852	-0.0272727	-0.30086
2778//GNAS	CA-2778-52614-52786-52810-58872[INC][1/69][UPT]	β	0.439024	-0.0928944	-0.371058	-0.0928944	-0.325373			257160//RNF214	CA-257160-52849-53058-53163-53427[INC][21/2]	β	-0.125486	0.0950964	0.264977	0.218839	-0.332457
2803//GOLGA4	CA-2803-94976-96952-96973-97475[INC][41/5]	β	0.110712	0.123733	-0.0422877	-0.3538	-0.00981082			25796//PGLS	CA-25796-3338-4322-4346-7550[INC][1/114][UPT]	β	-0.20136	-0.0022056	0.230705	NA	-0.129909
2819//GPD1	CA-2819-4870-5469-5608-5986[INC][92/1]	β	0.145855	0.0671642	-0.221899	0.0613079	NA			25827//FBXL2	CA-25827-23284-23427-23521-84525[INC][16/90]	β	-0.220335	0.490546	0.190336	-0.325397	-0.0872407
2819//GPD1	CA-2819-6099-6748-6982-7205[INC][17/1]	β	0.181975	0.0982418	-0.303104	0.116025	0.116696			25831//HECTD1	CA-25831-77246-81176-81872-82477[INC][1/1]	β	-0.104581	0.0604483	0.0866041	0.0780911	-0.0228293
284040//CDRT4	CA-284040-26847-32070-32199-65645[INC][1/1][DNT]	β	0.222537	0.150655	-0.447467	0.1436	0.140673			25852//ARMC8	CA-25852-3327-4128-4258-25544[INC][13/68][UPT]	β	-0.121558	-0.0362545	0.157822	-0.188826	0.215033
286053//NSMCE2	CA-286053-3118-13173-13306-13476[INC][7/7][UPT]	β	0.18033	-0.0925753	-0.0876703	-0.321394	-0.112456			25852//ARMC8	CA-25852-3327-4182-4258-25544[INC][64/68][UPT]	β	-0.15041	0.0488707	0.152458	-0.270949	0.243645
286053//NSMCE2	CA-286053-3118-13210-13306-13476[INC][30/7][UPT]	β	0.13396	-0.0723642	-0.0594836	-0.343817	-0.0813036			25852//ARMC8	CA-25852-3327-4182-4258-37653[INC][16/37][UPT]	β	-0.16049	0.101622	0.0908918	-0.046951	0.448744
286053//NSMCE2	CA-286053-62437-67159-67258-93262[INC][2/45]	β	0.287245	-0.153523	-0.158882	-0.151897	-0.181343			25852//ARMC8	CA-25852-3327-25544-25621-37653[INC][67/37][UPT]	β	-0.134175	-0.00180768	0.0748062	0.20403	0.252658
28971//C11orf67	CA-28971-3080-22857-22899-24317[INC][20/19][UPT]	β	0.138983	-0.0361773	-0.124146	-0.0874097	0.00825946			25875//LETMD1	CA-25875-3887-8513-8562-10536[INC][38/12]	β	-0.100457	-0.0417905	0.173623	0.142661	0.147309
28987//NOB1	CA-28987-3333-5555-5686-8296[INC][112/11]	β	0.104913	0.16838	-0.224584	0.160245	0.158692			25875//LETMD1	CA-25875-3887-6793-6909-10688[INC][1/4]	β	-0.12389	0.126144	0.0666085	0.111111	0.114709
29083//GTPBP8	CA-29083-3383-5073-5172-7182[INC][36/6][UPT]	β	0.180873	-0.245759	0.0537281	0.144105	-0.41723			25898//RCHY1	CA-25898-25707-25793-25848-26729[INC][3/10]	β	-0.173439	0.0600229	0.133791	0.133468	0.113997
2954//GSTZ1	CA-2954-9666-10025-10151-11236[INC][105/4]	β	0.111261	-0.376199	-0.00155452	0.0929535	0.0900726			25898//RCHY1	CA-25898-25707-25793-25820-26729[INC][55/10]	β	-0.106159	0.037312	0.0779933	0.0768335	0.0666118
29994//BAZ2B	CA-29994-186792-188392-188686-190288[INC][9/5]	β	0.240552	0.135163	-0.350075	-0.095544	0.234499			25906//ANAPC15	CA-25906-3127-4280-4335-4490[INC][4/1][UPT]	β	-0.117428	0.0597989	0.0916162	-0.0168706	0.0884848
29994//BAZ2B	CA-29994-186792-188392-188647-190288[INC][1/5]	β	0.267537	0.165036	-0.366304	-0.161382	0.342045			25913//POT1	CA-25913-40718-61942-62073-69343[INC][28/6]	β	-0.447148	0.228477	0.281993	-0.734125	0.272125
29995//LMCD1	CA-29995-3156-16100-16171-33912[INC][4/96][UPT]	β	0.450054	-0.0848201	-0.232046	-0.101599	0.268952			26010//SPATS2L	CA-26010-116616-136241-136448-137768[INC][32/54]	β	-0.129576	0.363782	-0.185817	0.200724	-0.268722
30001//ERO1L	CA-30001-34901-37397-37409-40551[INC][36/1]	β	0.143979	0.0847458	-0.175439	0.0819062	0.0811209			26054//SENP6	CA-26054-22720-23845-23953-24994[INC][4/26]	β	-0.170743	-0.12753	0.332904	0.0173928	-0.116236
30834//ZNRD1	CA-30834-3411-3658-3759-3965[INC][77/3]	β	0.117173	-0.068171	-0.0195399	0.0869565	-0.255673			26054//SENP6	CA-26054-35906-41778-41799-48825[INC][11/12]	β	-0.193314	0.122263	0.150407	0.11414	0.113176
3151//HMGN2	CA-3151-4725-5161-5257-5702[INC][1269/1][DNT]	β	0.437086	0.273859	-0.568966	0.259843	0.264			26054//SENP6	CA-26054-35906-41781-41799-48825[INC][9/12]	β	-0.2008	0.119217	0.141694	0.108414	0.105429
3156//HMGCR	CA-3156-20530-20888-21047-21197[INC][28/10]	β	0.202004	0.135606	-0.325363	0.178076	-0.218607			26061//HACL1	CA-26061-8240-12943-13024-15011[INC][254/18]	β	-0.150032	0.126651	0.0851109	0.113655	0.116562
3157//HMGCS1	CA-3157-3157-8688-8747-17537[INC][171/159][UPT]	β	0.141391	0.0177481	-0.208364	-0.22322	0.403727			26061//HACL1	CA-26061-13024-15011-15084-18021[INC][199/8]	β	-0.123153	0.070688	0.0912409	0.0620604	0.0632111
3157//HMGCS1	CA-3157-3157-8668-8747-17537[INC][7/159][UPT]	β	0.104731	0.0705218	-0.208686	-0.123296	0.457018			26092//TOR1AIP1	CA-26092-10328-21084-21137-22260[INC][1/1]	β	-0.111335	0.20155	0.00154085	0.189091	0.183962
3181//HNRNPA2B1	CA-3181-11299-12665-12801-13333[INC][16/5][DNT]	β	0.201176	-0.115166	-0.169225	0.203899	-0.0768487			26118//WSB1	CA-26118-15803-16664-16828-18020[INC][1/29]	β	-0.157126	-0.0396124	0.237306	-0.375007	-0.18109
3184//HNRNPD	CA-3184-20201-20313-20460-21595[INC][75/166]	β	0.101159	-0.0545447	-0.0131763	-0.0734115	-0.113011			26118//WSB1	CA-26118-15803-16664-16840-18020[INC][1/29]	β	-0.168759	-0.0197316	0.238172	-0.352415	-0.209511
3185//HNRNPF	CA-3185-4532-14872-15064-15658[INC][1/301][UPT]	β	0.140427	-0.260473	0.294011	-0.495199	-0.440765			26137//ZBTB20	CA-26137-50106-78866-79062-175864[INC][3/12][UPT]	β	-0.178918	-0.0102046	0.370786	0.0296259	-0.319959
3189//HNRNPH3	CA-3189-8323-9492-9632-10129[INC][10/2]	β	0.168136	0.12874	-0.194257	0.123478	0.125775			26235//FBXL4	CA-26235-3168-16094-16212-23151[INC][35/22][UPT]	β	-0.145916	0.129863	-0.039586	0.398291	0.348511
327//APEH	CA-327-4965-5054-5218-5376[INC][153/3]	β	0.117927	0.0854403	-0.0431155	0.0885276	-0.362938			26258//PLDN	CA-26258-3307-7916-8058-21209[INC][9/40][UPT]	β	-0.132042	0.164124	0.0439682	0.0922486	0.157179
3275//PRMT2	CA-3275-3169-3844-3953-4298[INC][1/7][UPT]	β	0.1536	0.22906	-0.262348	-0.102908	-0.088993			2629//GBA	CA-2629-3357-3632-3768-6682[INC][12/77][UPT]	β	-0.246308	0.203241	0.215205	0.018069	-0.233227
333//APLP1	CA-333-8215-9005-9164-9242[INC][38/2]	β	0.159401	-0.0314806	-0.163566	0.115508	0.050065			2629//GBA	CA-2629-3357-3629-3768-6682[INC][27/77][UPT]	β	-0.225452	0.192852	0.20842	-0.189812	-0.265306
3376//IARS	CA-3376-8966-10138-10221-10917[INC][102/1]	β	0.101914	0.0129905	-0.115064	0.0603213	-0.0451173			26297//SERGEF	CA-26297-3140-5951-6016-8014[INC][1/24][UPT]	β	-0.133744	0.0977778	0.0444434	0.417036	-0.189765
3376//IARS	CA-3376-8966-10149-10221-10917[INC][2/1]	β	0.182023	0.0246166	-0.198441	0.111641	-0.0885393			26297//SERGEF	CA-26297-3240-5951-6016-8014[INC][1/34][UPT]	β	-0.164319	0.145971	0.143802	0.196538	-0.278314
3434//IFIT1	CA-3434-3153-10330-10439-12716[INC][22/249][UPT][DNT]	β	0.166667	-0.140889	-0.136945	-0.130284	-0.131502			26297//SERGEF	CA-26297-3240-5951-6020-8014[INC][5/34][UPT]	β	-0.230983	0.237214	0.163462	0.153257	-0.32898
3434//IFIT1	CA-3434-3153-10325-10439-12716[INC][3/249][UPT][DNT]	β	0.123832	-0.103854	-0.100824	-0.0957255	-0.0966565			26297//SERGEF	CA-26297-27494-89244-89353-137846[INC][1/8]	β	-0.201543	-0.0762053	0.282577	-0.0742424	-0.0787781
348235//SKA2	CA-348235-27159-38944-39141-46094[INC][2/54][DNT]	β	0.175237	-0.00102171	-0.171151	-0.0439133	-0.06686			26297//SERGEF	CA-26297-27494-56454-56621-137846[INC][19/8]	β	-0.156071	0.167478	0.0260396	0.204456	0.100987
348235//SKA2	CA-348235-27159-38944-39121-46094[INC][87/54][DNT]	β	0.160865	0.234408	-0.199317	-0.164782	-0.0699167			2650//GCNT1	CA-2650-20640-21394-21512-62250[INC][11/21][UPT]	β	-0.192937	0.0167026	0.0925567	0.316356	0.273316
3609//ILF3	CA-3609-3227-15231-15389-19255[INC][2/190][UPT]	β	0.114068	-0.0672646	-0.0884956	-0.0660793	-0.0638298			26503//SLC17A5	CA-26503-15324-18515-18603-20307[INC][20/1]	β	-0.119541	0.0802093	0.0851633	0.110571	0.0190516
3638//INSIG1	CA-3638-8071-9049-9120-13465[INC][10/86][DNT]	β	0.132944	-0.126567	-0.0803198	-0.20311	0.326375			26959//HBP1	CA-26959-3067-8487-8785-13918[INC][2/201][UPT]	β	-0.218774	0.318931	0.064815	-0.163362	-0.163671
3692//EIF6	CA-3692-3616-6969-7138-7673[INC][1/51]	β	0.129947	-0.0117243	-0.145179	0.119025	-0.0374769			27236//ARFIP1	CA-27236-86755-93793-93889-95492[INC][48/55]	β	-0.142704	0.0339624	0.100858	0.112047	0.143903
3735//KARS	CA-3735-9124-10338-10504-14140[INC][240/7]	β	0.103061	0.0437617	-0.0180794	0.0600707	-0.368145			27315//PGAP2	CA-27315-13592-29159-29412-29546[INC][11/1]	β	-0.114212	-0.0987403	0.153848	0.100775	0.100096
374900//ZNF568	CA-374900-4320-11871-11930-23417[INC][8/2]	β	0.18158	-0.373091	0.112664	-0.684391	-0.249853			27332//ZNF638	CA-27332-3121-19998-21517-26964[INC][6/6][UPT]	β	-0.122253	0.049254	0.0474773	0.19247	0.105654
375190//LOC375190	CA-375190-26607-41026-41134-43718[INC][8/5]	β	0.212319	-0.192393	-0.472613	0.41641	0.39076			2778//GNAS	CA-2778-58945-62201-62246-66791[INC][345/134]	β	-0.145103	0.00975929	0.112052	0.155585	0.143195
375248//ANKRD36	CA-375248-8022-12391-12498-16571[INC][1/1]	β	0.280471	0.107682	-0.295088	0.263415	-0.281761			2801//GOLGA2	CA-2801-11532-11715-11796-12664[INC][12/7]	β	-0.137287	-0.0620505	0.167216	0.111747	-0.0596169
375248//ANKRD36	CA-375248-82391-82485-82558-84230[INC][8/1]	β	0.151982	0.102709	0.144673	0.0537539	-0.777115			2804//GOLGB1	CA-2804-30506-33014-33122-34266[INC][3/6]	β	-0.133054	0.197023	0.0795185	-0.328522	0.149207
3796//KIF2A	CA-3796-63320-69276-69390-70525[INC][6/28]	β	0.280452	0.500974	-0.349569	0.720982	NA			2804//GOLGB1	CA-2804-30506-33017-33122-34266[INC][1/6]	β	-0.105132	0.247226	0.0615921	-0.342192	-0.029849
3843//IPO5	CA-3843-38490-39451-39548-39758[INC][80/1]	β	0.200906	0.000362643	-0.280325	0.118644	0.11276			283587//LOC283587	CA-283587-3120-3857-3932-23065[INC][1/2][UPT]	β	-0.306614	0.0540152	0.330086	0.0517007	0.0230277
387628//KGFLP1	CA-387628-3558-13518-13628-59620[INC][3/15][UPT]	β	0.104751	-0.0928687	-0.0301721	-0.0840932	-0.162244			283587//LOC283587	CA-283587-3120-3857-3932-62487[INC][3/1][UPT]	β	-0.206633	-0.0934597	0.21396	0.164596	0.177357
387647//LOC387647	CA-387647-8841-11610-11733-13919[INC][3/112][DNT]	β	0.146717	-0.071511	-0.110456	-0.0673181	-0.0674646			283927//NUDT7	CA-283927-6093-16336-16495-22090[INC][4/13][DNT]	β	-0.113781	-0.0387708	0.0805282	0.37697	0.0134406
387882//C12orf75	CA-387882-20991-38171-38207-38981[INC][62/5]	β	0.107344	-0.0265364	-0.0731034	0.0997178	-0.176887			283927//NUDT7	CA-283927-16495-17158-17252-22090[INC][9/6][DNT]	β	-0.102607	0.511533	0.0110803	-0.251875	0.087904
388796//LOC388796	CA-388796-11957-16130-16280-17273[INC][3/42]	β	0.198881	-0.135273	-0.0631297	-0.139913	-0.136557			283970//PDXDC2P	CA-283970-90872-90945-92138-92216[INC][2/7][DNT]	β	-0.163855	0.313667	-0.0379154	-0.279102	0.19198
388796//LOC388796	CA-388796-11957-12322-12436-17273[INC][1/42]	β	0.177458	-0.0864832	-0.157601	0.132289	0.143581			284408//LOC284408	CA-284408-3262-6653-6691-7326[INC][5/6][UPT]	β	-0.114363	-0.00769833	0.0689012	0.228051	0.209455
400960//PCBP1-AS1	CA-400960-4469-6328-6478-38710[INC][11/25]	β	0.112086	0.10512	-0.0701945	-0.329704	0.640974			284802//FRG1B	CA-284802-3519-4083-4183-5382[INC][1/22]	β	-0.267606	-0.120213	0.257593	0.384714	0.359612
4026//LPP	CA-4026-74653-190788-190845-255237[INC][2/7]	β	0.303166	-0.220927	-0.37075	0.540603	0.425244			284900//TTC28-AS1	CA-284900-3170-5642-5803-18775[INC][1/11][UPT]	β	-0.131287	0.00475018	0.175042	0.474146	-0.138462
4133//MAP2	CA-4133-279292-283403-283574-284533[INC][3/31]	β	0.121528	-0.088959	-0.0862564	-0.0590737	-0.0876321			285331//CCDC66	CA-285331-5439-6706-6857-9528[INC][5/47]	β	-0.104081	-0.0762608	0.172113	-0.0712644	-0.0720093
414328//IDNK	CA-414328-3173-8132-8163-8824[INC][4/4][UPT]	β	0.154158	-0.474298	-0.011715	-0.0236264	-0.0214113			285331//CCDC66	CA-285331-17147-18181-18273-38814[INC][5/11]	β	-0.101983	-0.047619	0.174536	-0.186498	-0.188085
414328//IDNK	CA-414328-3173-7958-8163-8824[INC][2/4][UPT]	β	0.206547	-0.479323	-0.0237646	-0.0668461	-0.061962			285343//C3orf23	CA-285343-22758-23098-23227-26246[INC][1/55]	β	-0.284784	-0.0796218	0.336483	-0.179423	-0.0890594
4149//MAX	CA-4149-3206-3937-3964-11694[INC][78/86][UPT]	β	0.147129	0.181527	-0.0851801	0.252525	-0.354839			285343//C3orf23	CA-285343-22758-23989-24081-26246[INC][2/55]	β	-0.107628	0.272429	-0.0274942	-0.0644959	-0.0649842
4194//MDM4	CA-4194-29566-31156-31291-33418[INC][1/4]	β	0.122772	-0.188975	-0.0390038	-0.0755791	0.0376277			285753//CEP57L1	CA-285753-48523-53066-53229-54605[INC][3/1]	β	-0.117681	-0.0651724	0.0840857	0.102931	0.0785828
4234//METTL1	CA-4234-3158-3526-3652-3874[INC][6/87][UPT]	β	0.202284	0.085927	-0.165412	-0.194556	-0.183673			286827//TRIM59	CA-286827-3122-4043-4113-13652[INC][18/2][UPT][DNT]	β	-0.326232	-0.0805104	0.200548	0.335733	0.105037
4292//MLH1	CA-4292-21750-24082-24195-29960[INC][1/1]	β	0.114068	0.0732422	-0.150301	0.0702247	0.070855			28957//MRPS28	CA-28957-3218-4475-4577-30091[INC][1/15][UPT]	β	-0.130183	0.150323	-0.0437467	0.342603	0.806157
4292//MLH1	CA-4292-24195-27156-27250-35287[INC][1/3]	β	0.110026	0.025494	-0.146382	0.0884451	0.0904669			29058//TMEM230	CA-29058-3358-4279-4324-6642[INC][1/46][UPT]	β	-0.11057	-0.135663	0.0458345	0.500889	0.201298
4292//MLH1	CA-4292-24195-29960-30114-35287[INC][2/3]	β	0.101722	0.0446137	-0.136804	0.0952869	0.0972295			29086//BABAM1	CA-29086-7233-9481-9602-12072[INC][2/9]	β	-0.312591	0.145205	0.217659	0.142282	-0.0120879
4591//TRIM37	CA-4591-97578-108191-108308-110446[INC][19/7]	β	0.153281	0.00757701	0.0312314	-0.605551	0.0837148			29089//UBE2T	CA-29089-9321-9908-9978-11411[INC][114/1]	β	-0.106663	0.00472925	0.0562362	0.0453452	0.0463483
4591//TRIM37	CA-4591-97578-108164-108308-110446[INC][1/7]	β	0.240941	-0.0040669	0.0592461	-0.739758	0.138979			29097//CNIH4	CA-29097-12099-17437-17531-21902[INC][3/12][DNT]	β	-0.132803	0.0745742	0.0746637	0.0182669	0.0507662
4637//MYL6	CA-4637-5060-5365-5410-6126[INC][1047/1088][DNT]	β	0.120836	-0.045024	-0.118075	0.019623	0.0708357			2952//GSTT1	CA-2952-3165-5497-5585-10286[INC][1/7][UPT]	β	-0.229909	0.0775515	0.184343	0.238821	-0.0648998
47//ACLY	CA-47-24271-25370-25400-28845[INC][43/16]	β	0.115987	0.00192311	-0.075164	-0.0650063	-0.423048			2952//GSTT1	CA-2952-3165-7834-7924-10286[INC][2/7][UPT]	β	-0.194103	0.041816	0.164861	0.185991	-0.0289263
4750//NEK1	CA-4750-152385-177368-177545-181962[INC][13/1]	β	0.110999	0.181544	-0.259763	-0.179806	0.230122			2952//GSTT1	CA-2952-3165-7773-7924-10286[INC][15/7][UPT]	β	-0.197702	0.0332976	0.170825	0.183164	-0.0317158
4756//NEO1	CA-4756-239755-243906-244065-248864[INC][16/2]	β	0.144943	-0.390766	-0.199897	NA	0.232621			29896//TRA2A	CA-29896-18675-21955-22144-27502[INC][30/1]	β	-0.222387	0.100412	0.168178	0.105864	0.103923
4817//NIT1	CA-4817-3107-3732-3810-4062[INC][4/2][UPT]	β	0.111498	0.0609137	-0.15311	0.0598877	0.0601127			2990//GUSB	CA-2990-9300-10243-10396-10610[INC][41/9]	β	-0.256825	0.131275	0.0496265	NA	NA
4817//NIT1	CA-4817-3107-3744-3810-4062[INC][1/2][UPT]	β	0.110599	0.0606827	-0.15142	0.0596644	0.0598877			302//ANXA2	CA-302-3044-3648-3729-14900[INC][176/239][UPT]	β	-0.164496	-0.194851	0.242362	-0.354217	-0.336262
497258//BDNF-AS	CA-497258-36265-80417-80486-135993[INC][9/13]	β	0.155442	-0.0233876	0.000866883	-0.347777	-0.293699			302//ANXA2	CA-302-3044-3648-3729-10669[INC][1/11][UPT]	β	-0.200733	0.220765	0.142982	0.21174	-0.190356
5007//OSBP	CA-5007-25135-25420-25541-37590[INC][18/3]	β	0.112088	-0.00490935	-0.00686702	0.0532359	-0.414828			302//ANXA2	CA-302-3116-3648-3729-14900[INC][1/9][UPT]	β	-0.128433	0.0442211	0.120219	-0.625771	0.0430528
5025//P2RX4	CA-5025-15306-16086-16102-21672[INC][1/6]	β	0.121281	0.070583	-0.170257	0.252503	0.251736			3065//HDAC1	CA-3065-3112-13493-13627-27558[INC][1/3][UPT]	β	-0.111406	0.0543338	0.0862423	0.0517879	0.0523691
5033//P4HA1	CA-5033-53050-54923-54994-56017[INC][2/17]	β	0.110025	0.282729	-0.113266	0.0489472	-0.126334			3150//HMGN1	CA-3150-3830-6163-6292-6847[INC][7/309]	β	-0.160621	-0.339285	0.0451609	0.458085	-0.00779403
5066//PAM	CA-5066-98407-124695-124749-127449[INC][2/22]	β	0.144709	-0.124018	-0.0450914	0.0080609	-0.0368924			3257//HPS1	CA-3257-14313-14533-14676-15856[INC][32/17]	β	-0.33206	0.188547	0.352214	-0.756711	0.262458
50804//MYEF2	CA-50804-29889-30190-30262-31990[INC][5/14]	β	0.199194	0.0930444	-0.194006	-0.208675	0.0804255			3257//HPS1	CA-3257-19377-20058-20157-20305[INC][29/20]	β	-0.140241	0.113716	0.0734461	0.361244	-0.0854083
5094//PCBP2	CA-5094-18192-18703-18742-19678[INC][40/7]	β	0.129275	0.0814189	-0.1067	0.00434993	-0.236692			339487//ZBTB8OS	CA-339487-3152-18792-18817-19474[INC][2/9][UPT]	β	-0.102844	-0.0505619	0.121192	-0.0860068	0.245387
51//ACOX1	CA-51-8810-22059-22220-24868[INC][1/17]	β	0.117764	-0.129872	-0.104405	0.181022	0.182085			34//ACADM	CA-34-18753-24477-24557-28061[INC][1/1]	β	-0.107317	0.0750371	0.0712126	0.0709768	0.0728979
51003//MED31	CA-51003-4279-4556-4653-9975[INC][51/9][DNT]	β	0.113619	0.107702	-0.133884	0.0975312	-0.290721			100132916//FAM159B	CA-100132916-3507-6779-6892-8199[INC][9/21][UPT]	β	-0.109171	0.0641072	0.135535	0.213278	0.0436267
51004//COQ6	CA-51004-6636-8517-8576-8871[INC][127/19]	β	0.12494	0.0782123	0.040349	0.0333301	-0.754172			100216479//LOC100216479	CA-100216479-3843-5508-5633-6388[INC][2/5][UPT]	β	-0.216427	0.357822	0.179408	-0.201951	-0.0508021
51006//SLC35C2	CA-51006-10852-11551-11624-12184[INC][94/4]	β	0.121646	0.0597015	0.0187505	-0.5744	0.0598592			10042//HMGXB4	CA-10042-9423-9530-9645-10196[INC][30/27]	β	-0.23587	0.248795	0.18319	-0.18611	-0.0719519
51023//MRPS18C	CA-51023-3994-5381-5465-8008[INC][1/1]	β	0.122015	-0.045521	-0.132263	0.0891613	0.0716133			348235//SKA2	CA-348235-3309-27072-27159-46094[INC][36/10][UPT][DNT]	β	-0.165432	-0.146171	0.250093	0.184028	-0.21634
51023//MRPS18C	CA-51023-3994-5381-5465-6775[INC][92/22]	β	0.136145	-0.033768	-0.139784	0.0540533	0.0364952			351//APP	CA-351-174117-176715-176772-191656[INC][53/62]	β	-0.313568	-0.0138026	0.25575	0.355497	-0.0984651
51072//MEMO1	CA-51072-121638-130167-130244-143677[INC][44/2]	β	0.256707	0.0583203	-0.142226	0.232061	-0.465025			353088//ZNF429	CA-353088-3140-26449-26538-27023[INC][1/19][UPT]	β	-0.205505	-0.0911742	0.211274	-0.241017	0.447611
5108//PCM1	CA-5108-52831-60734-60899-65590[INC][17/26]	β	0.103604	0.0297492	-0.141538	0.115328	-0.064181			3735//KARS	CA-3735-3110-6225-6405-8964[INC][66/196][UPT]	β	-0.179551	0.235705	0.0770595	-0.144218	-0.00169171
51082//POLR1D	CA-51082-30711-32299-32499-47943[INC][2/132][DNT]	β	0.106568	-0.113806	-0.091315	-0.132207	0.116403			375035//SFT2D2	CA-375035-8903-12084-12166-13572[INC][20/2]	β	-0.206226	0.125	0.158445	0.135204	0.120045
51084//CRYL1	CA-51084-3120-15192-15423-16323[INC][4/102][UPT]	β	0.147831	-0.102118	-0.106401	-0.0977918	-0.0957212			375056//MIA3	CA-375056-47231-47786-47930-48896[INC][1/32]	β	-0.115981	-0.0707071	-0.019884	-0.0728432	0.579705
51115//FAM82B	CA-51115-25297-26819-26909-31448[INC][50/9]	β	0.180248	0.0408118	-0.198069	NA	0.126591			375190//LOC375190	CA-375190-14708-17429-17621-18890[INC][2/7]	β	-0.253907	0.0555556	0.1536	0.237477	0.0627201
51134//CCDC41	CA-51134-3432-27661-27714-50397[INC][7/15][UPT]	β	0.323569	-0.298029	-0.27829	-0.241826	0.423116			375190//LOC375190	CA-375190-43855-47146-47203-48875[INC][20/10][DNT]	β	-0.275571	0.209738	0.0417572	0.317766	0.116926
51135//IRAK4	CA-51135-12329-15276-15422-16236[INC][23/27]	β	0.372939	-0.218388	-0.247069	0.169834	-0.310885			375248//ANKRD36	CA-375248-86126-86220-86293-87967[INC][9/1]	β	-0.118187	0.0538419	0.092827	0.0696938	0.0731707
51164//DCTN4	CA-51164-8617-19938-19982-28620[INC][406/10]	β	0.225916	0.137869	-0.324369	0.125	0.124595			375248//ANKRD36	CA-375248-99214-99304-99377-101050[INC][5/4]	β	-0.26196	0.215513	0.248626	-0.0692982	-0.0171352
51174//TUBD1	CA-51174-3249-4904-5115-9715[INC][47/19][UPT]	β	0.206597	-0.340061	0.0102578	-0.203636	NA			375298//CERKL	CA-375298-56271-86223-86355-110399[INC][4/4]	β	-0.107559	0.0145364	0.122449	0.093913	0.0954064
51265//CDKL3	CA-51265-48284-50577-50717-57694[INC][12/1][UPT]	β	0.143713	-0.418776	-0.0952338	0.0812183	0.00463791			379025//FLJ31306	CA-379025-3183-7999-8072-9430[INC][7/30][UPT]	β	-0.117534	-0.144941	0.155193	0.208273	-0.22358
51275//MAPKAPK5-AS1	CA-51275-4219-4432-4576-5425[INC][2/15][UPT]	β	0.218313	0.0945694	-0.233203	-0.14636	0.0589356			3836//KPNA1	CA-3836-21503-42018-42082-50510[INC][2/237]	β	-0.140183	-0.072282	0.21102	-0.0700611	-0.1293
51306//FAM13B	CA-51306-87159-89802-89886-90116[INC][13/6]	β	0.253998	0.0598186	-0.381743	0.157742	0.157628			387066//SNHG5	CA-387066-3780-3858-3939-4241[INC][293/26]	β	-0.101431	0.0124974	0.0921366	0.0723111	0.0725608
51316//PLAC8	CA-51316-3093-9808-9955-12738[INC][52/2][UPT]	β	0.206891	0.185855	-0.22802	0.00808865	0.0174811			387066//SNHG5	CA-387066-3780-3858-3943-4241[INC][1/26]	β	-0.138787	0.015658	0.129551	0.105859	0.10822
51375//SNX7	CA-51375-3232-4017-4137-26205[INC][3/46][UPT]	β	0.111354	-0.0712214	-0.178169	NA	0.588169			387066//SNHG5	CA-387066-3780-3865-3939-4241[INC][6/26]	β	-0.169654	0.0213232	0.159326	0.12268	0.122359
51375//SNX7	CA-51375-43224-79557-79710-101374[INC][27/8]	β	0.166391	0.0990423	-0.178055	0.175531	-0.1608			388272//C16orf87	CA-388272-9777-24377-24560-31092[INC][38/15][DNT]	β	-0.107642	-0.161966	0.0519044	0.254725	0.167461
51388//NIP7	CA-51388-3821-4668-4809-5021[INC][108/7][DNT]	β	0.106825	0.0517986	-0.128114	0.0510638	0.0517986			388796//LOC388796	CA-388796-11957-16004-16082-17273[INC][3/42]	β	-0.237333	-0.118071	0.176164	-0.368552	0.417326
51389//RWDD1	CA-51389-4566-5638-5752-11875[INC][9/1]	β	0.146057	-0.195484	-0.0556435	0.147548	0.145843			388796//LOC388796	CA-388796-12436-16004-16082-17273[INC][3/6]	β	-0.470262	-0.0904282	0.219009	-0.519446	0.524155
51430//C1orf9	CA-51430-21507-23140-23251-25749[INC][9/5]	β	0.170806	0.00351213	-0.133026	0.0590949	-0.132382			389//RHOC	CA-389-3326-5280-5304-6597[INC][1/87][UPT]	β	-0.304985	-0.155311	-0.0918869	0.112032	0.476322
51430//C1orf9	CA-51430-49148-55738-55829-58640[INC][1/1]	β	0.179662	-0.467867	0.219436	0.18936	0.192132			389//RHOC	CA-389-3326-5202-5304-6597[INC][2/87][UPT]	β	-0.304985	-0.155311	-0.0918869	0.112032	0.476322
51531//C9orf156	CA-51531-3153-9232-9407-12012[INC][49/5][UPT]	β	0.41483	0.135476	-0.485478	-0.0801583	0.216188			389//RHOC	CA-389-3326-5235-5351-6597[INC][1/87][UPT]	β	-0.208167	0.00487805	-0.0410849	0.081051	0.41909
51571//FAM49B	CA-51571-48709-115066-115153-116301[INC][69/87]	β	0.240997	0.0290213	-0.234865	-0.272318	0.429259			389//RHOC	CA-389-3326-5235-5304-6597[INC][70/87][UPT]	β	-0.385555	-0.109117	-0.0873261	0.116641	0.440684
51571//FAM49B	CA-51571-80044-115066-115153-116301[INC][52/64][UPT]	β	0.163732	-0.00414079	-0.173898	-0.274409	0.340553			389//RHOC	CA-389-3326-4151-5304-6597[INC][1/87][UPT]	β	-0.30746	-0.157664	-0.0882967	0.109348	0.473589
51646//YPEL5	CA-51646-3179-4361-4658-11966[INC][12/15][UPT]	β	0.136131	0.0462616	-0.0637259	0.302257	-0.293534			3983//ABLIM1	CA-3983-236032-239629-239776-242252[INC][1/6]	β	-0.109617	0.0757885	0.0933212	0.0274398	0.100962
51646//YPEL5	CA-51646-4658-11931-12027-12744[INC][1/47]	β	0.202727	-0.177934	-0.104841	-0.318577	0.337935			399818//METTL10	CA-399818-29479-32312-32571-34367[INC][9/27][DNT]	β	-0.126091	-0.0497354	-0.00975279	-0.188828	0.403838
51646//YPEL5	CA-51646-4658-11966-12027-12744[INC][11/47]	β	0.253133	-0.205053	-0.118964	-0.404285	0.245872			404636//FAM45A	CA-404636-6099-6665-6908-9869[INC][3/87][UPT]	β	-0.215072	-0.0614597	0.22409	-0.545455	0.223776
51657//STYXL1	CA-51657-29153-37116-37262-45599[INC][44/16]	β	0.172626	-0.0672857	-0.176789	-0.102499	0.120314			404636//FAM45A	CA-404636-6099-6665-6924-9849[INC][2/82][UPT]	β	-0.135358	-0.0600414	0.12069	0.563314	0.10936
51657//STYXL1	CA-51657-47246-50001-50114-54404[INC][63/16][DNT]	β	0.178819	-0.0365717	-0.129666	0.00186647	-0.300211			404636//FAM45A	CA-404636-6099-6665-6924-9869[INC][4/87][UPT]	β	-0.174122	-0.0736122	0.192641	-0.556867	0.210989
51667//NUB1	CA-51667-30127-35336-35441-37087[INC][27/4]	β	0.108472	0.0570866	-0.40677	0.0516934	0.0605428			4126//MANBA	CA-4126-3277-9999-10172-37311[INC][2/75][UPT]	β	-0.15878	-0.0342377	0.185406	-0.39314	0.24747
51667//NUB1	CA-51667-30127-35336-35483-37087[INC][4/4]	β	0.16821	0.0932476	-0.405324	0.0863095	0.0953947			4128//MAOA	CA-4128-3254-4701-4809-30352[INC][8/156][UPT]	β	-0.180072	-0.0607665	0.138566	-0.0364029	0.0812846
51690//LSM7	CA-51690-3229-5476-5636-7423[INC][1/16]	β	0.114625	-0.0551331	-0.0812325	-0.0549242	-0.0508772			4154//MBNL1	CA-4154-182734-190502-190538-191227[INC][20/14]	β	-0.139767	0.197436	0.0942861	-0.333801	-0.0491801
51720//UIMC1	CA-51720-34399-38928-39053-51640[INC][10/1]	β	0.177101	0.0194429	-0.17086	0.163551	0.159453			4179//CD46	CA-4179-18158-18741-18786-21283[INC][38/19]	β	-0.263952	0.149737	0.193319	-0.0306345	0.213182
51747//LUC7L3	CA-51747-20915-21572-21635-23741[INC][9/14]	β	0.116094	0.0406914	-0.289686	0.405945	0.325699			4194//MDM4	CA-4194-18868-24051-24119-24830[INC][33/32]	β	-0.160109	0.0771932	0.180593	0.118081	-0.264224
51805//COQ3	CA-51805-3133-13382-13509-16865[INC][60/1][UPT]	β	0.119808	-0.0362515	-0.154327	0.0551378	0.0204311			4194//MDM4	CA-4194-18868-24022-24119-24830[INC][1/32]	β	-0.154896	0.0745264	0.177558	0.117548	-0.209937
5188//PET112	CA-5188-84211-91127-91262-92721[INC][26/1][DNT]	β	0.106747	0.0644007	-0.0841754	0.0626905	-0.404303			4194//MDM4	CA-4194-18868-24080-24119-24830[INC][5/32]	β	-0.155513	0.0706868	0.181192	0.11385	-0.213611
5289//PIK3C3	CA-5289-97371-105648-105817-112505[INC][20/1]	β	0.22965	0.166747	-0.384849	0.0947335	0.134581			4345//CD200	CA-4345-3156-10833-10915-14893[INC][134/28][UPT]	β	-0.113938	-0.00594072	0.142116	0.0974133	-0.119111
5325//PLAGL1	CA-5325-107130-119138-119614-124935[INC][20/35][DNT]	β	0.108999	0.00830718	-0.0338088	-0.785296	-0.160691			440//ASNS	CA-440-3192-5729-5765-6363[INC][330/14][UPT]	β	-0.124279	0.0317892	0.0888006	0.167742	0.165268
5332//PLCB4	CA-5332-306350-306993-307051-314000[INC][16/1]	β	0.107817	-0.00610382	-0.174167	0.0404858	0.0423057			440423//SUZ12P1	CA-440423-3204-36693-36762-52883[INC][3/3][UPT]	β	-0.138464	-0.00167811	0.0209485	0.136692	0.218254
53371//NUP54	CA-53371-7113-7210-7354-26746[INC][1/2]	β	0.126615	0.0936902	-0.186667	0.0918463	0.0895795			440423//SUZ12P1	CA-440423-28490-36693-36762-52883[INC][15/7]	β	-0.356074	-0.0985506	0.292392	0.0786517	0.310513
53371//NUP54	CA-53371-7354-15096-15317-17140[INC][1/13]	β	0.113919	-0.0161386	-0.079914	0.0898138	-0.459808			441024//MTHFD2L	CA-441024-3170-4943-4977-19394[INC][5/2][UPT]	β	-0.143935	0.0772741	0.103952	0.0964187	0.0427404
5352//PLOD2	CA-5352-85380-86571-86634-87600[INC][20/14]	β	0.225757	-0.065755	-0.245312	-0.074865	0.206427			441191//RNF216P1	CA-441191-14091-18078-18193-25625[INC][16/10][DNT]	β	-0.164245	0.15625	0.0855528	0.148883	0.148515
53944//CSNK1G1	CA-53944-156162-170758-170869-178789[INC][1/20]	β	0.195313	-0.0639232	-0.158285	-0.0992	-0.0986476			4430//MYO1B	CA-4430-158088-158368-158455-165734[INC][2/14]	β	-0.101772	-0.087963	0.047576	0.207138	0.155633
5423//POLB	CA-5423-9565-17064-17114-20061[INC][1/3]	β	0.353798	0.153089	-0.290239	-0.149045	-0.368508			4430//MYO1B	CA-4430-158088-160251-160338-165734[INC][8/14]	β	-0.102147	-0.168233	0.0567391	0.389482	0.168604
5439//POLR2J	CA-5439-3127-5664-5754-7399[INC][151/1][UPT]	β	0.19292	0.0184958	-0.238193	0.115822	0.0881039			444//ASPH	CA-444-33602-35157-35202-36604[INC][65/213]	β	-0.134007	-0.105922	0.14195	0.0748837	0.0391032
54407//SLC38A2	CA-54407-5087-5235-5351-8522[INC][53/12]	β	0.103319	0.0768343	-0.132042	-0.0979748	-0.0400788			444//ASPH	CA-444-66591-70762-70891-73008[INC][56/22]	β	-0.160881	-0.139545	0.213499	-0.236245	0.0172048
54432//YIPF1	CA-54432-3908-9553-9702-14092[INC][1/4]	β	0.174428	0.11942	-0.323183	0.159895	0.0740539			4601//MXI1	CA-4601-40253-56394-56541-74575[INC][4/79]	β	-0.150853	0.320201	0.162557	-0.0935673	-0.106667
54432//YIPF1	CA-54432-3908-9538-9702-14092[INC][76/4]	β	0.114548	0.0729776	-0.245251	0.0932365	0.0524439			4628//MYH10	CA-4628-3108-10264-10338-10484[INC][4/21][UPT]	β	-0.112583	-0.0284598	0.0955901	0.167364	-0.142375
54439//RBM27	CA-54439-60299-60910-61207-62891[INC][7/1]	β	0.359375	0.186923	-0.312112	-0.544036	0.179496			4717//NDUFC1	CA-4717-4950-8108-8167-9591[INC][3/10][UPT]	β	-0.113414	0.128573	0.0365808	-0.0565226	0.48928
54469//ZFAND6	CA-54469-3242-41848-42011-63760[INC][70/117][UPT]	β	0.152117	0.0449044	-0.175059	0.079023	-0.169371			4731//NDUFV3	CA-4731-6780-12914-14009-18596[INC][4/58][DNT]	β	-0.120513	0.0982076	0.0944892	-0.154943	0.128602
54482//TRMT13	CA-54482-9562-10032-10102-10258[INC][34/2]	β	0.407783	-0.0644486	-0.275385	-0.437983	-0.0179161			4750//NEK1	CA-4750-59696-59776-59908-77716[INC][4/8]	β	-0.45116	0.0558551	0.226828	-0.0758739	0.353971
54542//RC3H2	CA-54542-49615-50190-50361-52405[INC][11/3]	β	0.121675	0.100675	-0.0476864	0.102436	-0.607451			4750//NEK1	CA-4750-77819-106775-106859-107296[INC][5/8]	β	-0.250744	0.013695	-0.173656	-0.30597	0.715227
54542//RC3H2	CA-54542-54332-56853-56961-57054[INC][1/1]	β	0.182675	0.165461	-0.257279	0.304945	-0.370514			483//ATP1B3	CA-483-42393-42927-42947-48349[INC][1/132]	β	-0.129118	-0.0538833	-0.0323242	-0.0511825	0.587162
54542//RC3H2	CA-54542-54332-56847-56961-57054[INC][9/1]	β	0.111556	0.0984268	-0.154938	0.198569	-0.428615			4897//NRCAM	CA-4897-233190-233696-233753-235561[INC][7/6]	β	-0.23958	0.0925707	0.149526	-0.249306	0.642496
54556//ING3	CA-54556-7862-16979-17076-18863[INC][49/8]	β	0.141426	0.0979643	-0.191998	-0.0388083	0.125338			4931//NVL	CA-4931-15496-20038-20156-21332[INC][3/101]	β	-0.154716	0.1482	0.115378	0.0832487	-0.065861
54585//LZTFL1	CA-54585-16691-17670-17774-18797[INC][21/2][DNT]	β	0.261427	-0.0127148	-0.282614	NA	0.178712			4931//NVL	CA-4931-15496-20038-20140-21332[INC][1/101]	β	-0.194171	-0.0429736	0.277666	-0.0340426	0.0117493
54826//GIN1	CA-54826-14570-16229-16423-18292[INC][27/3]	β	0.267419	0.127884	-0.343338	0.185111	0.182359			4931//NVL	CA-4931-15496-20034-20156-21332[INC][2/101]	β	-0.118676	0.179275	-0.00375893	0.0868216	0.124071
54826//GIN1	CA-54826-14570-16229-16419-18292[INC][4/3]	β	0.465439	0.231503	-0.546381	0.37551	0.373225			4931//NVL	CA-4931-15496-20034-20140-21332[INC][7/101]	β	-0.176458	-0.0395994	0.237846	-0.0479635	0.143715
54834//GDAP2	CA-54834-14084-19181-19261-19997[INC][1/62]	β	0.164469	-0.0915913	-0.125509	NA	-0.0874148			4976//OPA1	CA-4976-28793-35948-36059-41468[INC][9/11]	β	-0.164592	-0.341935	0.310144	-0.138565	0.321945
54840//APTX	CA-54840-14883-16517-16559-16910[INC][18/19]	β	0.126004	-0.272938	-0.0669659	0.167126	0.173168			5033//P4HA1	CA-5033-54994-56017-56088-69604[INC][2/20]	β	-0.160714	-0.438935	0.237196	-0.176813	0.226244
54840//APTX	CA-54840-14883-16512-16550-16910[INC][1/19]	β	0.116956	-0.287343	-0.0155926	0.19978	0.197397			5063//PAK3	CA-5063-155131-155258-155453-156105[INC][3/12][UPT]	β	-0.205145	0.0567978	0.119228	0.374813	-0.238452
54840//APTX	CA-54840-14883-16512-16559-16910[INC][22/19]	β	0.106589	-0.282753	-0.0348047	0.143307	0.145136			50640//PNPLA8	CA-50640-5133-9640-9686-15587[INC][116/106][UPT]	β	-0.183073	0.0677851	0.1599	0.067779	0.136836
54878//DPP8	CA-54878-64473-66282-66435-68595[INC][25/8]	β	0.214472	0.0480478	0.0891853	-0.573106	-0.422221			50807//ASAP1	CA-50807-334567-354517-354688-366689[INC][14/6]	β	-0.239565	0.309013	0.300626	-0.736641	-0.0795815
54934//KANSL2	CA-54934-5598-6102-6217-13290[INC][58/10]	β	0.10324	-0.163284	0.00787523	0.196051	-0.14434			51011//FAHD2A	CA-51011-3173-5577-5703-5853[INC][15/34][UPT]	β	-0.116971	-0.247982	0.106824	0.470838	0.0681751
54939//COMMD4	CA-54939-5101-5322-5388-5613[INC][151/5]	β	0.16654	-0.0978855	-0.127738	0.0790366	0.0241616			5106//PCK2	CA-5106-11617-11886-11982-12236[INC][41/1][DNT]	β	-0.103368	0.0153534	0.0257163	0.0216606	0.0203587
54939//COMMD4	CA-54939-6072-6231-6312-6932[INC][18/4]	β	0.100968	0.0086218	-0.12614	0.073999	0.0774536			51071//DERA	CA-51071-48782-49988-50084-51577[INC][2/4]	β	-0.112209	0.0208129	0.00484451	0.242133	0.16656
54960//GEMIN8	CA-54960-3140-6695-6777-11405[INC][33/19][UPT]	β	0.20111	-0.430108	-0.0280361	-0.279366	-0.339334			51100//SH3GLB1	CA-51100-22836-26833-26920-33032[INC][2/67]	β	-0.130092	0.0239459	0.0746596	0.415444	0.181109
54960//GEMIN8	CA-54960-3140-6695-6865-11405[INC][4/19][UPT]	β	0.319485	-0.334168	-0.119287	-0.329103	-0.350203			51112//TRAPPC12	CA-51112-89021-101017-101121-102171[INC][4/1]	β	-0.121814	0.158801	0.0141451	0.193676	0.202479
55031//USP47	CA-55031-3802-41754-41958-46044[INC][25/6][UPT]	β	0.314877	-0.0710423	-0.0987269	-0.477286	-0.422864			51115//FAM82B	CA-51115-34487-36827-36961-39301[INC][1/1][DNT]	β	-0.13986	0.0821918	0.11811	NA	NA
55037//PTCD3	CA-55037-22334-22613-22699-23979[INC][40/1]	β	0.206897	-0.0329537	-0.256159	0.114365	0.109969			51135//IRAK4	CA-51135-12329-15094-15161-15276[INC][3/26]	β	-0.228563	0.306726	-0.00253165	-0.115173	0.777871
55061//SUSD4	CA-55061-3146-3264-3356-3742[INC][4/68][UPT]	β	0.128559	-0.10757	-0.106467	NA	-0.0980036			51136//RNFT1	CA-51136-4930-5140-5217-9312[INC][2/10]	β	-0.335362	0.106929	0.302073	0.171323	0.227271
55101//ATP5SL	CA-55101-4721-6466-6547-9265[INC][302/60]	β	0.106986	-0.129686	-0.0125093	-0.683658	0.146105			51149//C5orf45	CA-51149-8463-8564-8644-13774[INC][6/50]	β	-0.162649	-0.176863	0.202643	0.758929	-0.169691
55101//ATP5SL	CA-55101-4721-6466-6510-9265[INC][1/60]	β	0.154548	-0.109559	-0.0554863	-0.657029	0.265145			51174//TUBD1	CA-51174-17843-29196-29337-32098[INC][7/2]	β	-0.115613	0.0782609	0.0879121	-0.0652424	0.0692974
55101//ATP5SL	CA-55101-4721-6466-6561-9265[INC][4/60]	β	0.147006	-0.115796	-0.0601989	-0.660274	0.265145			51175//TUBE1	CA-51175-3993-6302-6360-9341[INC][84/9]	β	-0.112975	0.0142612	0.0822297	0.115819	0.110116
55147//RBM23	CA-55147-12705-13807-13855-15819[INC][58/183]	β	0.120932	-0.0492667	-0.082872	-0.112039	-0.0740026			51250//C6orf203	CA-51250-3069-4822-4905-14546[INC][1/18][UPT]	β	-0.242253	-0.144248	0.19368	-0.128478	0.457808
55152//DALRD3	CA-55152-7261-7361-7423-7523[INC][43/5]	β	0.117392	0.0626424	-0.179959	0.0247863	0.0549725			51251//NT5C3	CA-51251-3230-29809-29864-38882[INC][29/33][UPT]	β	-0.100275	0.109021	0.0708775	0.051769	-0.0817564
55174//INTS10	CA-55174-5270-5972-6112-8032[INC][54/3]	β	0.104505	-0.039446	-0.0880608	0.0773333	0.074359			51251//NT5C3	CA-51251-3230-29812-29864-38882[INC][1/33][UPT]	β	-0.139452	0.131577	0.105119	0.0473937	-0.111543
55186//SLC25A36	CA-55186-24408-28114-28217-32107[INC][2/22]	β	0.109347	-0.164291	0.115875	-0.269338	-0.254668			51256//TBC1D7	CA-51256-4769-6381-6462-10460[INC][69/23]	β	-0.284043	0.232235	0.196447	0.25	0.255118
55196//C12orf35	CA-55196-13938-24459-29539-30820[INC][2/3]	β	0.283746	-0.563793	-0.192387	0.112744	0.256034			51256//TBC1D7	CA-51256-14985-23810-23960-25028[INC][2/2]	β	-0.144848	0.117474	0.114862	0.112202	0.110193
55245//UQCC	CA-55245-21051-30988-31105-33117[INC][1/25]	β	0.119255	0.0245264	-0.0901349	0.0653061	-0.551936			51283//BFAR	CA-51283-14799-18577-18782-32081[INC][1/1]	β	-0.327619	0.223087	0.234652	0.21608	0.212084
55250//ELP2	CA-55250-11999-12545-12740-14263[INC][6/126]	β	0.102365	0.20042	-0.212003	-0.28075	-0.277713			51310//SLC22A17	CA-51310-7711-7875-7981-8140[INC][40/3]	β	-0.135406	-0.13773	0.268575	-0.302554	-0.249489
55255//WDR41	CA-55255-41691-45647-45748-54510[INC][2/2]	β	0.16092	0.0945946	-0.0693218	-0.522607	0.0889359			51368//TEX264	CA-51368-3083-4135-4187-6065[INC][3/50][UPT]	β	-0.178304	-0.147208	0.400362	-0.115079	-0.126087
55282//LRRC36	CA-55282-51569-52883-53029-54745[INC][10/6]	β	0.171866	-0.254776	-0.034223	0.130894	-0.0291493			51496//CTDSPL2	CA-51496-34820-46088-46194-59843[INC][2/98]	β	-0.119008	-0.0145995	0.13601	-0.0722071	-0.071525
55293//UEVLD	CA-55293-13023-16334-16400-21369[INC][44/9]	β	0.286705	0.113328	-0.342068	0.138144	0.137718			51535//PPHLN1	CA-51535-3085-9515-9558-12738[INC][38/105][UPT]	β	-0.10767	0.117201	0.0825425	-0.174883	-0.130317
55293//UEVLD	CA-55293-55341-57293-57417-59259[INC][15/5][DNT]	β	0.272168	-0.265407	-0.217098	0.214474	NA			5154//PDGFA	CA-5154-21729-22345-22414-24270[INC][4/12][DNT]	β	-0.12703	-0.160477	0.167587	-0.290153	-0.0455833
55294//FBXW7	CA-55294-3301-125712-125762-126369[INC][7/9][DNT]	β	0.162428	-0.0223538	0.11018	-0.418249	-0.0870148			51571//FAM49B	CA-51571-116340-140180-140263-148155[INC][214/41]	β	-0.209394	0.114627	0.139468	0.132499	0.0947805
55335//NIPSNAP3B	CA-55335-3131-5155-5366-7693[INC][23/3][UPT]	β	0.177288	0.148769	-0.293455	0.168793	-0.0831184			51592//TRIM33	CA-51592-114703-116169-116220-116299[INC][41/27][DNT]	β	-0.114784	0.194188	-0.103403	0.55023	0.357753
55384//MEG3	CA-55384-6642-9404-9534-13059[INC][23/2]	β	0.288476	-0.337327	-0.0627562	NA	-0.408162			51599//LSR	CA-51599-13409-16890-17037-20703[INC][29/44]	β	-0.12561	0.286623	-0.235597	0.643836	0.326278
55384//MEG3	CA-55384-8427-9404-9534-13059[INC][8/67]	β	0.157332	-0.0857812	-0.149742	-0.301653	-0.195114			51601//LIPT1	CA-51601-3097-3527-3590-10002[INC][2/6][UPT]	β	-0.316777	0.127139	-0.0993222	-0.230769	0.705506
5554//PRH1	CA-5554-9204-59445-59616-133437[INC][1/12][UPT]	β	0.132069	0.00786462	-0.114078	0.186756	-0.227375			51601//LIPT1	CA-51601-3097-4346-4472-10002[INC][14/6][UPT]	β	-0.172714	0.294588	-0.0548002	-0.384422	0.346631
5554//PRH1	CA-5554-133606-145740-145844-206904[INC][4/7]	β	0.237864	0.0972101	-0.0721989	-0.294667	-0.277725			51657//STYXL1	CA-51657-22362-37116-37262-45599[INC][3/9]	β	-0.126951	0.0623304	0.107843	0.00832668	0.0830189
55556//ENOSF1	CA-55556-3159-9084-9193-21328[INC][5/1][UPT]	β	0.123827	-0.0210728	-0.130829	0.0744081	0.0782918			5174//PDZK1	CA-5174-37664-38904-38967-39129[INC][1/5]	β	-0.106496	0.0825748	0.146699	-0.257432	-0.351822
55556//ENOSF1	CA-55556-24459-24556-24595-25031[INC][43/2]	β	0.159806	-0.141597	-0.21275	0.12693	0.143133			51768//TM7SF3	CA-51768-36841-37470-37623-41049[INC][29/4]	β	-0.140162	0.0143135	0.126156	-0.159877	0.146871
55556//ENOSF1	CA-55556-32417-36925-36967-37790[INC][32/4]	β	0.128104	0.159174	-0.263059	0.18694	0.0415902			52//ACP1	CA-52-10071-10168-10197-10323[INC][28/70]	β	-0.112465	-0.0892367	0.170216	-0.129526	-0.111389
55578//FAM48A	CA-55578-50522-52058-52162-52904[INC][24/78][DNT]	β	0.149104	-0.127628	-0.0591939	0.0288828	-0.118902			5213//PFKM	CA-5213-32166-32418-32511-34848[INC][63/8]	β	-0.503416	0.236131	0.352678	0.325831	0.311912
55582//KIF27	CA-55582-3057-4215-4322-8749[INC][1/10][UPT]	β	0.192475	-0.0939626	-0.129704	0.0819336	-0.212402			5261//PHKG2	CA-5261-5961-6250-6305-7933[INC][1/2]	β	-0.223558	0.162042	0.144907	0.16044	0.167816
55607//PPP1R9A	CA-55607-381689-383899-384082-385454[INC][10/3][DNT]	β	0.112017	0.105792	-0.170243	0.100669	0.0626435			5298//PI4KB	CA-5298-15143-20460-20505-22914[INC][16/49]	β	-0.139444	0.419027	-0.00353771	0.0178664	-0.149031
55631//LRRC40	CA-55631-3289-19405-19587-23764[INC][1/6][UPT]	β	0.134127	-0.297671	0.0625444	-0.249412	0.16242			5311//PKD2	CA-5311-51621-53336-53457-57259[INC][11/4]	β	-0.108783	-0.149688	0.169954	0.12082	0.128293
55677//IWS1	CA-55677-3337-5720-5771-23759[INC][1/7][UPT][DNT]	β	0.170576	-0.212307	-0.179594	0.0756859	0.0602537			5332//PLCB4	CA-5332-3153-30233-30289-151336[INC][2/6][UPT]	β	-0.208377	0.0171296	0.622287	-0.460798	-0.44021
55728//N4BP2	CA-55728-19648-43323-43666-48171[INC][2/1]	β	0.113235	-0.24822	-0.0298715	0.00626477	0.435345			535//ATP6V0A1	CA-535-51784-52728-52746-58017[INC][60/80]	β	-0.342558	0.239075	0.152969	0.183515	0.388511
55741//EDEM2	CA-55741-7986-18575-18717-23983[INC][2/2]	β	0.11493	-0.0874831	-0.130877	0.217523	0.213175			5359//PLSCR1	CA-5359-14372-19010-19228-22194[INC][90/21]	β	-0.109684	-0.0230423	0.0360921	0.243011	0.338961
55744//C7orf44	CA-55744-3113-66819-66884-81829[INC][3/42][UPT]	β	0.239831	0.0109868	-0.165415	-0.151634	0.054133			5359//PLSCR1	CA-5359-22237-26140-26298-30674[INC][1/3]	β	-0.107703	0.116253	0.0109372	0.123259	0.125558
55757//UGGT2	CA-55757-192854-195599-195695-196807[INC][7/1]	β	0.142238	0.126566	-0.264843	0.375927	0.36983			5359//PLSCR1	CA-5359-22237-26136-26298-30674[INC][1/3]	β	-0.103951	0.111732	0.0128939	0.11956	0.121721
55768//NGLY1	CA-55768-63907-72848-73026-73404[INC][32/20][DNT]	β	0.120836	0.127455	-0.0813476	-0.493072	-0.0777478			5373//PMM2	CA-5373-7098-9954-10031-11503[INC][270/30]	β	-0.149648	0.0917308	0.0972548	-0.1874	0.0847561
55830//GLT8D1	CA-55830-3586-4080-4309-8536[INC][21/64][UPT]	β	0.143617	-0.289295	0.0208947	0.659722	-0.307488			53916//RAB4B	CA-53916-17323-20601-20664-20744[INC][70/5]	β	-0.439142	0.11549	0.212532	0.103875	0.12
55840//EAF2	CA-55840-12361-22500-22637-24824[INC][19/9]	β	0.103539	0.336111	-0.152128	-0.422362	0.1693			54059//YBEY	CA-54059-3771-7981-8110-12809[INC][44/4]	β	-0.120171	0.137045	0.0708869	0.134031	0.142064
55863//TMEM126B	CA-55863-3116-6114-6236-8513[INC][65/12][UPT]	β	0.117814	-0.000515952	-0.105787	-0.0600969	-0.0940876			54149//C21orf91	CA-54149-25805-27116-27179-28805[INC][10/8][DNT]	β	-0.152452	0.135907	0.124448	0.125278	0.122929
5602//MAPK10	CA-5602-348908-352886-352945-354098[INC][33/9]	β	0.10037	-0.0277522	-0.113165	0.120271	0.0415439			54187//NANS	CA-54187-7321-23241-23341-27139[INC][1/2]	β	-0.102639	0.0539291	0.0794552	0.0509091	0.053681
56242//ZNF253	CA-56242-3095-15576-15703-17146[INC][36/5][UPT]	β	0.171825	-0.101874	-0.16444	-0.0175306	0.101124			54432//YIPF1	CA-54432-32759-37763-37814-40544[INC][17/21][DNT]	β	-0.163677	0.234892	0.103104	0.253425	-0.142093
56339//METTL3	CA-56339-14822-14942-15008-15176[INC][78/2]	β	0.14611	0.069536	-0.16255	0.126844	0.122945			54532//USP53	CA-54532-3247-4443-4596-7923[INC][6/13][UPT]	β	-0.229936	0.0926963	0.0886981	-0.28534	0.389693
56674//TMEM9B	CA-56674-3234-5259-5351-11144[INC][102/10][UPT]	β	0.119538	-0.0437329	-0.0634603	0.0711514	-0.543031			546//ATRX	CA-546-189840-193464-193538-195400[INC][1/19]	β	-0.138876	0.0626445	0.156769	-0.0609481	-0.0637093
100505881//MAGI2-AS3	CA-100505881-4288-4929-5051-8890[INC][16/2][UPT]	β	0.115846	0.0754788	-0.155025	0.0451949	0.109548			54800//KLHL24	CA-54800-3171-10857-10920-17673[INC][33/5][UPT]	β	-0.172463	0.165261	0.0344083	0.163062	0.155063
100505881//MAGI2-AS3	CA-100505881-4288-4909-5051-8890[INC][2/2][UPT]	β	0.1373	0.0936908	-0.185361	0.0629994	0.146357			54842//MFSD6	CA-54842-92365-94477-94502-94660[INC][1/15][DNT]	β	-0.178214	-0.122661	0.267998	-0.117296	-0.12854
10069//RWDD2B	CA-10069-13970-14029-14125-14241[INC][1/13]	β	0.136896	-0.0131196	-0.0320241	-0.0237726	-0.404189			54845//ESRP1	CA-54845-40236-54541-54692-58716[INC][12/7]	β	-0.179114	-0.210716	0.150374	0.188427	0.105989
10069//RWDD2B	CA-10069-13970-14057-14125-14241[INC][65/13]	β	0.126995	-0.00492486	-0.0340843	-0.0326393	-0.439336			54845//ESRP1	CA-54845-54692-58716-58826-67789[INC][11/6][DNT]	β	-0.374079	-0.467188	0.287618	0.352859	0.360656
10084//PQBP1	CA-10084-7125-7340-7600-7814[INC][1/9]	β	0.187029	0.0752274	-0.264609	0.0185752	0.187882			54859//C3orf75	CA-54859-3173-5483-5562-12261[INC][3/1][UPT]	β	-0.104326	0.0632716	0.0732797	0.0576653	0.0556687
10084//PQBP1	CA-10084-7125-7315-7600-7814[INC][103/9]	β	0.105989	0.0451474	-0.167974	0.0164919	0.0960938			54859//C3orf75	CA-54859-5562-6455-6561-12261[INC][1/4]	β	-0.152776	0.131287	0.059943	0.0998885	0.0859594
10084//PQBP1	CA-10084-7125-7315-7467-7814[INC][6/9]	β	0.160617	0.0776845	-0.260863	0.0317059	0.156921			54878//DPP8	CA-54878-64473-64856-64986-66282[INC][1/32]	β	-0.123022	-0.0859039	0.0433478	-0.0886209	0.774545
10093//ARPC4	CA-10093-10802-12166-12262-14348[INC][258/5]	β	0.115577	0.0588517	-0.144728	0.104041	0.108764			54904//WHSC1L1	CA-54904-80686-85682-85829-89320[INC][11/1]	β	-0.192707	0.136597	0.141015	0.127865	-0.786479
10138//YAF2	CA-10138-30998-42117-42217-79587[INC][3/7]	β	0.154614	0.172469	-0.291486	0.549543	-0.257794			54952//TRNAU1AP	CA-54952-21884-24572-24702-27483[INC][4/50][DNT]	β	-0.106605	-0.116754	0.203956	-0.105351	-0.112951
57020//C16orf62	CA-57020-95468-97967-98045-99561[INC][26/1]	β	0.123803	0.0631896	-0.114529	0.0996405	-0.246698			54963//UCKL1	CA-54963-15051-15531-15795-18239[INC][1/2]	β	-0.269663	0.10643	0.169014	0.100209	0.113341
57088//PLSCR4	CA-57088-47654-53102-53145-57386[INC][1/7]	β	0.225052	0.202586	-0.353372	0.174397	0.139086			54963//UCKL1	CA-54963-15051-15778-15795-18239[INC][26/2]	β	-0.158678	0.0553314	0.0913416	0.0521173	0.0601504
57117//INTS12	CA-57117-3087-7915-8077-11710[INC][10/21][UPT]	β	0.258117	-0.206202	-0.104807	-0.282833	-0.503338			54968//TMEM70	CA-54968-5720-5937-6030-8013[INC][27/117][DNT]	β	-0.142595	0.038173	0.0913346	0.208937	-0.226277
57149//LYRM1	CA-57149-5483-18321-18480-22887[INC][15/7]	β	0.132314	0.0363319	-0.175433	-0.034034	0.0786773			5498//PPOX	CA-5498-3844-7018-7129-7229[INC][1/8]	β	-0.102389	0.061287	0.0840336	0.0659341	0.0616016
57179//KIAA1191	CA-57179-5326-14069-14194-16450[INC][1/10]	β	0.155237	-0.261082	-0.092948	0.0894819	0.103249			55035//NOL8	CA-55035-6927-8457-8652-9238[INC][1/53]	β	-0.155186	0.205493	0.115664	0.0592031	-0.0858022
57223//SMEK2	CA-57223-43346-46883-47042-52297[INC][23/6]	β	0.124357	0.0679933	-0.10975	-0.29098	-0.0711911			55035//NOL8	CA-55035-6927-8215-8652-9238[INC][1/53]	β	-0.240978	0.143678	0.248387	0.00539118	-0.140687
57409//MIF4GD	CA-57409-4117-4782-4884-6038[INC][10/36]	β	0.176893	-0.144071	-0.101575	-0.131849	0.394872			55035//NOL8	CA-55035-14328-17335-17449-17919[INC][37/3]	β	-0.104564	0.0837681	0.106594	0.124265	-0.233073
57409//MIF4GD	CA-57409-4117-4761-4884-6038[INC][16/36]	β	0.2092	-0.178955	-0.142521	-0.164342	0.514451			55089//SLC38A4	CA-55089-3095-25203-25395-35814[INC][2/7][UPT]	β	-0.127352	0.0150343	0.0257742	0.241677	-0.193719
57489//ODF2L	CA-57489-3310-12263-12428-13752[INC][2/1][UPT]	β	0.209211	0.249825	0.0896887	0.234557	-0.744925			55093//WDYHV1	CA-55093-16309-21717-21818-22728[INC][11/40]	β	-0.101682	-0.0520826	0.140574	-0.0983087	-0.0946565
57496//MKL2	CA-57496-11016-24382-24544-72205[INC][1/10]	β	0.281818	-0.0171569	-0.197269	-0.187821	-0.135092			55101//ATP5SL	CA-55101-9402-9504-9667-10530[INC][115/59][DNT]	β	-0.187834	0.0125711	0.119695	0.266099	0.276855
57504//MTA3	CA-57504-44054-74642-74706-78596[INC][69/1]	β	0.144378	0.0463414	-0.0296961	0.0931842	-0.502997			55140//ELP3	CA-55140-7252-9761-9900-16646[INC][240/6]	β	-0.130971	0.0819512	0.0798054	0.0736842	0.0715503
57577//KIAA1407	CA-57577-3237-12881-13023-16767[INC][3/5][UPT]	β	0.227712	-0.162294	-0.2886	0.286631	0.29386			55140//ELP3	CA-55140-16717-17846-17910-20303[INC][268/12]	β	-0.101355	0.114183	0.041591	0.100264	-0.134075
57579//FAM135A	CA-57579-71751-75763-75841-80630[INC][7/5]	β	0.189623	0.148771	-0.325838	NA	-0.137242			55142//HAUS2	CA-55142-13596-14969-15058-15457[INC][11/35]	β	-0.272821	0.179292	0.198641	-0.177063	0.727163
57674//RNF213	CA-57674-15544-20903-21050-29954[INC][1/9]	β	0.160168	-0.0423082	-0.16672	0.105343	0.252101			55174//INTS10	CA-55174-9638-10396-10566-12019[INC][40/1]	β	-0.157683	0.106608	0.0791137	0.102002	0.100746
57708//MIER1	CA-57708-4348-6992-7069-18133[INC][5/13]	β	0.158234	-0.116489	-0.080572	0.315491	-0.371329			55209//SETD5	CA-55209-39767-39871-39912-40105[INC][1/20]	β	-0.277339	0.225548	0.150634	NA	0.127369
57708//MIER1	CA-57708-4348-7034-7069-18133[INC][2/13]	β	0.183283	-0.0773695	-0.141859	0.28661	-0.243684			55216//C11orf57	CA-55216-3115-3643-3673-4323[INC][1/34][UPT]	β	-0.157776	-0.11113	0.109369	-0.615176	0.38654
57708//MIER1	CA-57708-4348-6995-7069-18133[INC][13/13]	β	0.152127	0.0360643	-0.161858	0.343692	-0.30533			55268//ECHDC2	CA-55268-16907-19941-20129-25550[INC][1/1]	β	-0.127658	0.0702211	0.0468614	0.0659341	0.0706806
57730//ANKRD36B	CA-57730-41677-42806-42862-43351[INC][1/8]	β	0.133289	-0.0546771	0.00229942	-0.451244	-0.150234			55283//MCOLN3	CA-55283-6408-10363-10531-17289[INC][11/4]	β	-0.219442	0.14403	0.129775	0.138015	0.143667
58497//PRUNE	CA-58497-12408-20018-20177-21736[INC][3/6]	β	0.186461	-0.144667	-0.0645161	0.130841	-0.640634			55285//RBM41	CA-55285-5178-5583-5677-5773[INC][4/41]	β	-0.106665	-0.112686	0.111323	-0.103583	0.504713
58497//PRUNE	CA-58497-12408-12970-13173-21736[INC][5/6]	β	0.289795	-0.227029	-0.0259851	0.262911	-0.55165			55288//RHOT1	CA-55288-68856-71662-71785-85162[INC][8/25][DNT]	β	-0.318754	0.14801	0.237473	0.692402	NA
58497//PRUNE	CA-58497-12408-19114-19299-20018[INC][15/3]	β	0.168646	-0.0740348	-0.0992912	-0.354166	0.0942957			55291//PPP6R3	CA-55291-3110-47427-47554-61783[INC][17/68][UPT]	β	-0.126475	0.00909761	0.129698	0.374905	-0.0185234
5926//ARID4A	CA-5926-70119-70520-70565-71379[INC][2/5]	β	0.176918	0.0494525	-0.134542	-0.0736458	-0.238985			55291//PPP6R3	CA-55291-118326-125325-125412-130209[INC][15/13]	β	-0.137607	0.0404726	0.115209	0.185059	0.187608
5926//ARID4A	CA-5926-70119-70520-70727-71379[INC][8/5]	β	0.102507	0.02154	-0.066937	-0.0957801	-0.136762			5531//PPP4C	CA-5531-3413-8137-8248-9421[INC][7/18]	β	-0.143805	0.096	0.100981	0.0883436	0.0930233
5932//RBBP8	CA-5932-71398-76031-76101-86496[INC][24/3]	β	0.128122	-0.0638926	-0.0797374	-0.455597	0.143286			55384//MEG3	CA-55384-6642-8313-8427-9404[INC][17/35]	β	-0.123503	0.0887794	0.097201	0.364862	-0.0310748
5965//RECQL	CA-5965-3207-3454-3500-5054[INC][14/7][UPT]	β	0.249275	-0.004329	-0.194879	-0.45	-0.0352782			55384//MEG3	CA-55384-8427-9404-9534-11524[INC][8/3]	β	-0.112496	0.302932	-0.348705	NA	NA
5965//RECQL	CA-5965-3207-3297-3500-5054[INC][23/7][UPT]	β	0.211751	0.0156593	-0.174688	-0.260448	-0.0541586			554203//JPX	CA-554203-3339-5675-6051-57444[INC][1/2]	β	-0.110422	0.0889292	0.047812	0.0889292	0.0831213
6092//ROBO2	CA-6092-585290-595331-595514-597727[INC][1/10]	β	0.123783	-0.149975	-0.0857062	0.369085	NA			55486//PARL	CA-55486-47336-54080-54182-54316[INC][60/7]	β	-0.121522	0.0642131	0.0859297	0.0653626	-0.0218366
6120//RPE	CA-6120-3156-10029-10109-16345[INC][157/17][UPT]	β	0.302342	-0.30873	-0.214167	0.201567	0.206417			55556//ENOSF1	CA-55556-21781-24358-24459-24556[INC][2/5]	β	-0.132368	0.0526186	0.0613881	0.131833	0.148014
6120//RPE	CA-6120-3156-10011-10109-16345[INC][3/17][UPT]	β	0.50097	-0.299662	-0.258132	0.619583	0.62969			55607//PPP1R9A	CA-55607-381689-382473-382497-383899[INC][3/12]	β	-0.296913	0.0692858	0.303261	0.0939915	-0.224138
6122//RPL3	CA-6122-8559-8936-9032-9355[INC][2341/6]	β	0.1359	-0.00500166	-0.0266027	-0.170708	-0.319546			55608//ANKRD10	CA-55608-12037-17375-17540-24806[INC][3/30]	β	-0.129681	0.0392589	0.125438	0.0939227	-0.0147805
6122//RPL3	CA-6122-8559-8858-9032-9355[INC][1/6]	β	0.144402	-0.0551214	-0.0240949	-0.112796	-0.157496			55608//ANKRD10	CA-55608-12037-17408-17540-24806[INC][4/30]	β	-0.134952	0.0367593	0.129883	0.0941307	-0.0167008
6133//RPL9	CA-6133-5543-7055-7085-7299[INC][2/1]	β	0.163414	0.411934	-0.209917	-0.290909	-0.151203			55608//ANKRD10	CA-55608-12037-23867-23961-24806[INC][5/30]	β	-0.271425	0.110277	0.247553	0.195178	-0.030001
6133//RPL9	CA-6133-5543-7019-7085-7299[INC][1/1]	β	0.166021	0.410456	-0.211861	-0.292228	-0.152528			55617//TASP1	CA-55617-61040-82822-82929-107795[INC][1/1]	β	-0.172649	0.290092	0.176136	-0.528871	0.26303
6139//RPL17	CA-6139-6207-6999-7066-11794[INC][1/10]	β	0.37847	-0.185492	-0.0115372	0.731313	-0.264503			55617//TASP1	CA-55617-72430-82822-82929-107795[INC][12/1]	β	-0.120336	-0.0955327	0.0856908	0.10481	0.158038
6189//RPS3A	CA-6189-6507-7604-7714-7899[INC][3722/18]	β	0.177341	-0.0147924	-0.0392509	-0.33807	-0.295402			55624//POMGNT1	CA-55624-33848-33948-34064-34325[INC][3/7]	β	-0.130904	0.0382947	0.0634599	0.104255	0.102083
6189//RPS3A	CA-6189-6507-7612-7714-7899[INC][1/18]	β	0.20242	-0.0791037	-0.0282501	-0.332135	-0.199723			55624//POMGNT1	CA-55624-33848-33948-34126-34325[INC][1/7]	β	-0.132951	0.0306323	0.0756749	0.113033	0.11036
6238//RRBP1	CA-6238-3256-5208-5289-24755[INC][1/25][UPT]	β	0.261353	0.025992	-0.158592	-0.0319122	-0.189857			5567//PRKACB	CA-5567-89952-99971-99995-104115[INC][2/23][UPT]	β	-0.170911	0.265104	0.311434	-0.179724	-0.0468484
6238//RRBP1	CA-6238-3256-5208-5285-24755[INC][19/25][UPT]	β	0.260002	0.0415547	-0.190368	0.100714	-0.23752			55692//LUC7L	CA-55692-11802-23786-23850-24262[INC][10/113]	β	-0.125757	0.303198	0.00645171	-0.048223	0.0402692
6311//ATXN2	CA-6311-89320-92232-92292-92678[INC][1/2]	β	0.204649	-0.167648	0.0333271	-0.608467	-0.0528609			5570//PKIB	CA-5570-164451-206161-206228-248870[INC][48/5]	β	-0.101816	0.0819436	0.0776017	0.0843399	0.074659
6311//ATXN2	CA-6311-89320-92094-92292-92678[INC][13/2]	β	0.113847	-0.0752682	0.0202567	-0.435382	-0.00766271			55717//WDR11	CA-55717-41835-42541-42713-51854[INC][29/3]	β	-0.124226	0.0576044	0.0811153	0.0532889	-0.00263301
6391//SDHC	CA-6391-3050-12238-12295-29218[INC][9/6][UPT]	β	0.187845	-0.375693	-0.0147423	0.185567	0.183673			55741//EDEM2	CA-55741-3534-5340-5380-7880[INC][270/9]	β	-0.166297	0.115835	0.111931	0.106879	0.102452
63916//ELMO2	CA-63916-3085-10861-10936-15100[INC][83/56][UPT]	β	0.153037	0.0840932	-0.194283	-0.439843	0.179262			55744//C7orf44	CA-55744-3113-81829-81930-83889[INC][31/86][UPT]	β	-0.110113	0.0279127	0.055612	0.166117	-0.0927826
63916//ELMO2	CA-63916-3085-10861-10936-15129[INC][27/16][UPT]	β	0.129389	0.109165	-0.14366	-0.245731	NA			55744//C7orf44	CA-55744-66884-81829-81930-83889[INC][2/31]	β	-0.161169	0.3083	0.110075	0.0555212	-0.433756
63935//PCIF1	CA-63935-7662-8797-8935-9131[INC][38/1]	β	0.203509	0.108513	-0.270396	0.106912	0.110161			55758//RCOR3	CA-55758-39388-47717-47775-57058[INC][4/1][DNT]	β	-0.105315	0.0794297	0.0851528	0.0645161	-0.274025
64089//SNX16	CA-64089-3165-4843-5089-5204[INC][4/31][UPT]	β	0.114044	-0.140569	-0.0810943	-0.140071	NA			55763//EXOC1	CA-55763-33279-38238-38283-39573[INC][11/16]	β	-0.141515	-0.0281602	0.135506	0.0916473	0.0966952
64089//SNX16	CA-64089-5675-15770-15857-21346[INC][17/3]	β	0.368061	0.255474	-0.414546	0.25198	0.248403			55769//ZNF83	CA-55769-74698-76758-76916-78836[INC][2/52]	β	-0.319668	0.0532848	0.194808	0.657834	0.644833
64145//ZFYVE20	CA-64145-17414-19540-19782-21346[INC][8/1]	β	0.134186	0.140913	0.0288785	-0.630441	-0.204694			55769//ZNF83	CA-55769-74698-76798-76916-78836[INC][1/52]	β	-0.319668	0.0532848	0.194808	0.657834	0.644833
64236//PDLIM2	CA-64236-14001-15810-15928-17992[INC][36/11][DNT]	β	0.2553	-0.297111	0.0321132	0.262514	-0.534053			55769//ZNF83	CA-55769-74698-76818-76916-78836[INC][6/52]	β	-0.319668	0.0532848	0.194808	0.657834	0.644833
6427//SRSF2	CA-6427-4258-4536-4640-5253[INC][26/165][DNT]	β	0.191882	-0.0528106	-0.2257	0.188009	0.352092			55769//ZNF83	CA-55769-74698-76792-76916-78836[INC][13/52]	β	-0.324695	0.0386808	0.21038	0.639418	0.627128
6432//SRSF7	CA-6432-4966-5321-5597-5841[INC][2/344]	β	0.102312	0.00941151	-0.111132	0.100266	-0.0422063			55786//ZNF415	CA-55786-13259-19487-19608-26012[INC][27/16][DNT]	β	-0.175243	0.0443566	0.120647	0.243478	0.233231
6432//SRSF7	CA-6432-4966-5148-5597-5841[INC][1/344]	β	0.144723	0.0453093	-0.16813	0.127382	-0.0883133			55802//DCP1A	CA-55802-38384-46340-46448-57797[INC][1/7]	β	-0.134591	0.108602	0.0820711	0.115288	-0.502396
64328//XPO4	CA-64328-3105-37073-37179-42651[INC][5/2][UPT]	β	0.128713	-0.310753	0.0936937	-0.134292	0.0747126			55812//SPATA7	CA-55812-13560-32561-32623-34067[INC][7/82]	β	-0.213295	0.271459	-0.056098	0.619307	0.416221
64328//XPO4	CA-64328-37179-42651-42806-42916[INC][3/21]	β	0.138827	-0.0207189	-0.295063	0.160279	0.419907			55827//DCAF6	CA-55827-71235-89429-89489-104812[INC][10/29]	β	-0.263485	-0.198305	0.354199	-0.160157	0.644844
64376//IKZF5	CA-64376-3102-4619-4770-13124[INC][59/3][UPT]	β	0.123471	0.0762974	0.0183466	0.0664229	-0.591103			55904//MLL5	CA-55904-3346-26936-27010-29649[INC][18/74][UPT]	β	-0.134312	0.091224	0.098696	0.00734821	0.0776987
64420//SUSD1	CA-64420-119849-125838-125878-136316[INC][15/2]	β	0.112623	0.100467	-0.071993	NA	-0.507652			56242//ZNF253	CA-56242-3095-17146-17242-28569[INC][5/16][UPT][DNT]	β	-0.141438	-0.103072	0.147728	0.31457	0.304
64747//MFSD1	CA-64747-5446-6415-6549-8114[INC][1/20]	β	0.176231	-0.224717	-0.131935	0.149028	-0.146084			56252//YLPM1	CA-56252-21960-37214-39332-42190[INC][3/2]	β	-0.14781	-0.0180267	0.100011	0.170909	0.156146
64747//MFSD1	CA-64747-5446-6436-6549-8114[INC][307/20]	β	0.10665	-0.134047	-0.0828005	0.091029	-0.13775			56648//EIF5A2	CA-56648-4649-17254-17346-18218[INC][1/1][DNT]	β	-0.116309	-0.252322	0.197468	0.158859	0.14914
64773//PCED1A	CA-64773-5455-7372-7648-7977[INC][25/1][DNT]	β	0.195501	0.161186	-0.0775766	0.151607	-0.388281			100505881//MAGI2-AS3	CA-100505881-9043-20637-20723-20826[INC][11/4][DNT]	β	-0.108078	-0.03187	0.0592697	0.0497014	0.221755
64792//RABL5	CA-64792-3142-6599-6689-8270[INC][14/11][UPT]	β	0.218562	-0.110365	-0.180897	-0.273297	-0.0358179			100505894//TMEM161B-AS1	CA-100505894-16985-17128-17205-19859[INC][1/6]	β	-0.108208	0.283357	-0.108403	0.818103	0.217017
64792//RABL5	CA-64792-3142-5780-6689-8270[INC][2/11][UPT]	β	0.175624	-0.139198	-0.126216	-0.216758	-0.0585456			100506713//LOC100506713	CA-100506713-3139-5445-5539-12714[INC][8/4][UPT]	β	-0.109893	0.137026	0.0936043	-0.34439	0.133333
64792//RABL5	CA-64792-3142-5780-5857-8270[INC][18/11][UPT]	β	0.255267	-0.237687	-0.14445	-0.321429	-0.171103			10059//DNM1L	CA-10059-60959-61662-61740-63861[INC][14/21]	β	-0.363259	0.11718	0.304629	0.475096	0.24667
64834//ELOVL1	CA-64834-5511-5698-5889-6066[INC][263/15]	β	0.180851	0.104777	-0.2176	0.100517	0.101873			10059//DNM1L	CA-10059-60959-62061-62094-63861[INC][12/21]	β	-0.311345	0.0310448	0.223793	0.275556	0.158361
654433//LOC654433	CA-654433@0-2302-4821-4944-22121[INC][6/3][UPT]	β	0.502498	0.0438909	-0.591605	0.394737	0.379747			10059//DNM1L	CA-10059-61740-62061-62094-63861[INC][17/15]	β	-0.10058	0.0329073	0.0595398	0.104284	-0.360108
6594//SMARCA1	CA-6594-29734-33408-33444-34390[INC][9/16]	β	0.146599	-0.111103	-0.0478992	0.207437	-0.244172			100630923//LOC100630923	CA-100630923-18462-39759-39838-41687[INC][2/3]	β	-0.240075	0.11342	0.107234	0.162025	0.16
6601//SMARCC2	CA-6601-18872-19538-19631-19863[INC][18/42]	β	0.159707	-0.243552	-0.211664	0.0520627	0.476831			10093//ARPC4	CA-10093-8283-10384-10573-10690[INC][5/284]	β	-0.107973	-0.0909091	0.136555	-0.089779	-0.0940666
662//BNIP1	CA-662-5517-10124-10253-12880[INC][13/49]	β	0.134978	-0.107748	-0.0979895	0.0762375	-0.0243403			10095//ARPC1B	CA-10095-3107-5663-5781-14027[INC][4/463][UPT]	β	-0.11252	0.182516	0.029704	0.158875	-0.0738432
6622//SNCA	CA-6622-4335-4507-4554-5604[INC][1/64][UPT]	β	0.130767	-0.0946428	-0.057011	0.0589935	-0.0776275			10124//ARL4A	CA-10124-3217-3808-3902-4339[INC][1/17][UPT][DNT]	β	-0.220229	0.059522	0.218593	-0.0801111	0.116368
6638//SNRPN	CA-6638-3177-9151-9259-65869[INC][8/8][UPT]	β	0.142858	-0.0845599	-0.42562	0.0846093	0.440311			10133//OPTN	CA-10133-3221-11056-11208-12030[INC][31/149][UPT]	β	-0.127783	-0.13621	0.267463	-0.167155	-0.243562
6638//SNRPN	CA-6638-99478-99826-99901-141467[INC][4/34]	β	0.287119	-0.139377	-0.230411	-0.331933	-0.0963695			10133//OPTN	CA-10133-12207-13195-13395-15371[INC][1/3]	β	-0.124236	0.0703576	0.0895742	0.0638743	0.0668127
6638//SNRPN	CA-6638-99478-129928-130044-141467[INC][5/34]	β	0.215569	-0.1819	-0.206804	0.0786239	-0.170195			10133//OPTN	CA-10133-12207-13098-13395-15371[INC][4/3]	β	-0.120553	0.0687711	0.0865248	0.0619919	0.0647558
6672//SP100	CA-6672-3173-4435-4510-29781[INC][110/13][UPT]	β	0.203453	0.173744	-0.36088	-0.0531384	-0.0335735			10138//YAF2	CA-10138-30805-30898-30998-79587[INC][7/5]	β	-0.120118	0.057831	0.0700974	0.0738462	0.0740741
6675//UAP1	CA-6675-32006-34226-34277-39286[INC][37/22]	β	0.146495	-0.233745	0.00895823	-0.439291	0.0251999			56912//IFT46	CA-56912-9292-11186-11339-12031[INC][30/88]	β	-0.122192	0.307845	0.0053	0.205277	-0.242084
6675//UAP1	CA-6675-32006-34229-34277-39286[INC][4/22]	β	0.18222	-0.256232	0.0255988	-0.486516	-0.0344112			56965//PARP6	CA-56965-19833-20217-20338-20783[INC][1/29]	β	-0.105287	-0.0806622	-0.126589	0.786942	-0.0737045
6732//SRPK1	CA-6732-53247-53686-53900-54279[INC][22/1]	β	0.220996	-0.174763	-0.13864	0.149733	-0.28725			57018//CCNL1	CA-57018-4828-6610-6758-10537[INC][5/52]	β	-0.150596	0.0844066	0.144968	-0.0514228	0.0665509
6733//SRPK2	CA-6733-3247-123025-123089-188109[INC][10/18]	β	0.151228	-0.279	-0.11901	0.0144144	0.297308			57018//CCNL1	CA-57018-4828-6610-6687-10537[INC][2/52]	β	-0.122658	0.0899875	0.102703	-0.037071	0.0961263
6882//TAF11	CA-6882-10754-10979-11076-12322[INC][80/7][DNT]	β	0.151846	0.0943102	-0.227444	0.10445	-0.0232925			57018//CCNL1	CA-57018-4828-6610-6683-10537[INC][18/52]	β	-0.113039	0.106204	0.0731898	-0.0649482	0.158037
6894//TARBP1	CA-6894-80923-83550-83722-88266[INC][6/9]	β	0.235358	0.0353061	-0.112658	-0.455187	0.216156			57120//GOPC	CA-57120-26643-28071-28095-30190[INC][5/23]	β	-0.278065	0.0763586	-0.072941	0.22779	0.423853
6894//TARBP1	CA-6894-88458-88627-88742-89551[INC][1/1]	β	0.111637	-0.442087	0.123839	0.0801603	0.0791557			57149//LYRM1	CA-57149-3655-5251-5483-18321[INC][7/22][UPT]	β	-0.169075	-0.0463841	0.283774	-0.0659973	-0.115063
6905//TBCE	CA-6905-15737-37090-37175-50020[INC][103/17]	β	0.123747	0.0887527	-0.200321	0.102102	0.0972818			5715//PSMD9	CA-5715-3264-9008-9111-17275[INC][3/1][UPT]	β	-0.110417	0.0506208	0.0626848	0.0439469	0.0461672
6905//TBCE	CA-6905-62827-66292-66392-69791[INC][29/1]	β	0.174588	0.0994475	-0.257143	0.0853485	0.0850662			57179//KIAA1191	CA-57179-4996-5239-5326-12058[INC][2/1]	β	-0.105544	0.050429	0.0728097	0.0712946	0.0716305
6934//TCF7L2	CA-6934-92877-142147-142291-193934[INC][1/67]	β	0.103232	-0.0866966	-0.0775601	-0.079235	-0.0801105			57223//SMEK2	CA-57223-16683-21621-22245-31704[INC][9/4]	β	-0.10965	0.198413	-0.0130887	0.181598	-0.180758
6935//ZEB1	CA-6935-3121-70952-71095-144865[INC][6/134][UPT]	β	0.150427	-0.088404	-0.195934	-0.12357	0.576			57223//SMEK2	CA-57223-40982-42318-42414-43304[INC][9/19]	β	-0.418548	0.338887	0.33214	0.27524	-0.0378475
7019//TFAM	CA-7019-6404-8349-8445-11942[INC][55/5]	β	0.116124	-0.0887153	-0.105298	0.0138992	0.0876827			57282//SLC4A10	CA-57282-355542-356387-356426-361844[INC][14/2][DNT]	β	-0.203916	0.14852	0.150261	0.738642	0.136895
7027//TFDP1	CA-7027-55013-55932-56209-58432[INC][1/9][DNT]	β	0.133237	0.274603	-0.135172	-0.127683	0.273951			57380//MRS2	CA-57380-5317-8483-8520-12297[INC][4/5]	β	-0.127985	0.102518	0.0552023	0.0907643	0.0900474
7029//TFDP2	CA-7029-59484-98395-98430-147000[INC][9/28]	β	0.200211	-0.337437	-0.32643	0.702373	-0.19848			57396//CLK4	CA-57396-6798-9380-10216-11275[INC][1/48]	β	-0.222031	0.0897127	0.283182	0.0171627	-0.00219914
7164//TPD52L1	CA-7164-97651-106365-106426-112101[INC][3/63][DNT]	β	0.177632	0.357932	0.08449	-0.0640732	-0.257943			57396//CLK4	CA-57396-6798-10157-10216-11275[INC][17/48]	β	-0.196924	0.0308426	0.290917	0.108845	-0.0566783
7164//TPD52L1	CA-7164-97651-102984-103023-112101[INC][11/63][DNT]	β	0.184301	0.263338	0.0889241	-0.1404	-0.236264			57396//CLK4	CA-57396-6798-7594-7661-10157[INC][2/17]	β	-0.220647	0.274845	0.0434384	-0.00734694	0.242134
7165//TPD52L2	CA-7165-11589-13588-13648-20491[INC][449/261]	β	0.21814	0.0939891	-0.303321	0.606061	-0.377154			57468//SLC12A5	CA-57468-3197-4153-4382-4679[INC][1/1][UPT]	β	-0.104065	-0.0819444	0.175028	0.897196	-0.131579
7181//NR2C1	CA-7181-24867-36031-36153-45140[INC][1/1]	β	0.166365	-0.414654	0.049544	0.0947477	0.101099			57468//SLC12A5	CA-57468-3197-4240-4382-4679[INC][1/1][UPT]	β	-0.110622	-0.11229	0.205387	0.89441	-0.134426
728340//GTF2H2C	CA-728340-12830-13929-13984-18221[INC][2/3]	β	0.145495	-0.383654	0.0453973	0.0887513	0.088843			5747//PTK2	CA-5747-55648-78564-78653-113544[INC][1/4]	β	-0.137129	0.155043	0.0664132	0.208989	-0.173844
7307//U2AF1	CA-7307-6264-9146-9213-10059[INC][7/135]	β	0.187268	-0.0969388	-0.14208	0.0630197	-0.170176			5747//PTK2	CA-5747-113771-124676-124843-139914[INC][44/27]	β	-0.116667	0.0285839	0.126722	0.0915838	-0.184206
7337//UBE3A	CA-7337-86137-87345-87501-87602[INC][63/1]	β	0.138708	-0.0417289	-0.0981979	-0.224852	-0.0106436			5747//PTK2	CA-5747-240080-241925-241946-243051[INC][16/166]	β	-0.149246	0.24877	0.106492	0.204745	-0.171876
7375//USP4	CA-7375-40720-42412-42637-44468[INC][35/2]	β	0.155294	0.117717	-0.194308	0.113402	0.110738			57489//ODF2L	CA-57489-40556-42740-42899-44483[INC][8/9]	β	-0.368932	-0.101485	0.421147	-0.664322	-0.387347
7422//VEGFA	CA-7422-11710-14747-14879-17332[INC][14/21][DNT]	β	0.125988	-0.199838	0.0665746	-0.391559	0.46438			57577//KIAA1407	CA-57577-3237-5978-6017-12881[INC][6/5][UPT]	β	-0.142178	0.175824	0.0494605	0.0793242	0.139904
7543//ZFX	CA-7543-6186-26070-26156-32538[INC][8/1]	β	0.102345	0.0626566	-0.112096	0.0605327	-0.942993			5771//PTPN2	CA-5771-61526-68053-68122-69970[INC][3/62]	β	-0.133158	-0.0682622	0.128121	0.293755	-0.0022967
7690//ZNF131	CA-7690-4771-20625-20770-42709[INC][35/4]	β	0.100198	0.0818482	-0.111823	-0.0736569	-0.0256632			5774//PTPN3	CA-5774-44141-46739-46818-52458[INC][21/8]	β	-0.282688	0.0846151	0.161628	0.364259	0.327754
770//CA11	CA-770-10307-10901-10955-11050[INC][1/53][DNT]	β	0.218038	-0.140063	0.0418866	0.46953	-0.25603			5774//PTPN3	CA-5774-74364-78461-78596-80713[INC][15/50]	β	-0.118846	0.0864778	-0.00833217	0.340331	0.247046
7705//ZNF146	CA-7705-3419-6520-6594-17146[INC][2/2][UPT]	β	0.105505	0.121212	-0.0870979	-0.0481193	-0.475395			5786//PTPRA	CA-5786-127476-137488-137515-149038[INC][20/67]	β	-0.130849	0.0329896	0.2031	-0.144732	-0.194748
7802//DNALI1	CA-7802-3830-7638-7817-8162[INC][6/4]	β	0.116338	-0.00279161	-0.11424	0.151468	-0.0897649			5786//PTPRA	CA-5786-180187-183582-183702-186745[INC][1/1]	β	-0.13171	0.0941534	0.0591789	0.0890165	0.0979463
79078//C1orf50	CA-79078-3146-3264-3380-9318[INC][19/7][UPT]	β	0.133594	-0.0740575	-0.0673335	-0.12336	-0.118388			5810//RAD1	CA-5810-3981-4649-4749-5097[INC][1/57]	β	-0.100736	0.183226	0.0123721	-0.089995	0.163065
7913//DEK	CA-7913-17918-22965-23061-30052[INC][1/83]	β	0.151774	-0.0735521	-0.115896	0.181682	-0.126571			5828//PEX2	CA-5828-4055-17748-17858-19849[INC][29/17][UPT]	β	-0.123329	0.0814728	0.0922334	0.0627569	0.0697339
79133//NDUFAF5	CA-79133-26877-32392-32490-34437[INC][18/32]	β	0.235823	-0.133359	0.126553	-0.379733	-0.401176			5884//RAD17	CA-5884-3637-4738-4875-5737[INC][37/5][UPT]	β	-0.110375	0.0953368	0.0765906	0.0452791	0.0878701
79140//CCDC28B	CA-79140-6445-6585-6779-6997[INC][40/2]	β	0.131627	-0.0937909	-0.0863442	-0.0066927	-0.0879637			5884//RAD17	CA-5884-3637-4742-4875-5737[INC][1/5][UPT]	β	-0.167323	0.161687	0.120829	0.0611179	0.152318
79607//FAM118B	CA-79607-3107-20501-20570-26271[INC][102/7][UPT]	β	0.191741	0.148148	-0.323529	0.144213	0.143667			5910//RAP1GDS1	CA-5910-94226-120641-120788-133576[INC][43/88]	β	-0.135833	0.112568	0.056258	0.217166	0.211591
79608//RIC3	CA-79608-34666-45239-45385-60906[INC][13/1][DNT]	β	0.250497	0.178538	-0.328393	0.172319	0.169982			59338//PLEKHA1	CA-59338-3229-20725-20795-21603[INC][30/18][UPT]	β	-0.197462	0.157483	0.0474709	0.236641	0.23361
79639//TMEM53	CA-79639-3097-17132-17254-22218[INC][28/6][UPT][DNT]	β	0.112002	-0.0625462	0.0182036	-0.358584	0.203844			6050//RNH1	CA-6050-3171-5282-5460-8034[INC][4/77][UPT]	β	-0.35371	-0.102045	0.43168	-0.270023	0.128326
79677//SMC6	CA-79677-15218-16007-16085-18503[INC][3/30]	β	0.220245	-0.0715775	-0.122651	-0.06292	-0.0631514			6050//RNH1	CA-6050-3171-5287-5460-8034[INC][34/77][UPT]	β	-0.398354	-0.0232633	0.487543	-0.305011	-0.15079
79691//QTRTD1	CA-79691-3130-3264-3372-11502[INC][19/30][UPT]	β	0.171041	-0.193621	-0.0174839	0.28785	-0.300229			60558//GUF1	CA-60558-11298-12591-12731-13870[INC][14/7]	β	-0.259146	0.155	-0.112748	0.390132	0.79065
79692//ZNF322	CA-79692-3312-4106-4195-19024[INC][41/2][UPT]	β	0.107784	-0.116891	-0.0711462	0.0850202	0.0853659			60674//GAS5	CA-60674-6313-6485-6504-6683[INC][3/39]	β	-0.124465	-0.0283285	0.134677	0.254225	-0.0147338
7982//ST7	CA-7982-268850-271677-271736-279435[INC][1/1][DNT]	β	0.13617	0.0477147	-0.136364	NA	0.103226			6092//ROBO2	CA-6092-526187-527307-527446-527811[INC][1/14]	β	-0.151135	-0.0549618	0.376343	NA	-0.0493151
79833//GEMIN6	CA-79833-3934-4073-4141-6332[INC][1/45][DNT]	β	0.185076	-0.183585	-0.0623031	0.0417092	-0.15755			6120//RPE	CA-6120-16485-16576-16630-16879[INC][41/156]	β	-0.137225	0.0156239	0.164001	-0.0619227	-0.0626081
79833//GEMIN6	CA-79833-3934-4073-4257-6332[INC][1/45][DNT]	β	0.22528	-0.294455	-0.0573882	0.149375	-0.227968			6139//RPL17	CA-6139-3291-3732-3830-3981[INC][7/94][UPT]	β	-0.174686	-0.0186912	0.278461	-0.345172	-0.145538
79912//PYROXD1	CA-79912-21492-22261-22483-26421[INC][1/14]	β	0.129337	-0.08112	-0.108811	-0.0877193	NA			6139//RPL17	CA-6139-3291-3732-3820-3981[INC][1/94][UPT]	β	-0.187432	0.0923952	0.187652	-0.139942	0.0957684
80194//TMEM134	CA-80194-4949-6993-7205-7404[INC][12/8]	β	0.182123	-0.151779	-0.195551	0.155772	0.159091			6311//ATXN2	CA-6311-132569-137961-138015-145317[INC][25/28]	β	-0.110051	-0.0959524	0.123501	-0.0596932	0.379491
80194//TMEM134	CA-80194-4949-7160-7205-7404[INC][65/8]	β	0.120179	-0.101284	-0.125575	0.0858896	0.0866873			634//CEACAM1	CA-634-10243-12274-12562-19030[INC][15/4]	β	-0.175997	-0.130387	0.230707	-0.346277	0.229979
80321//CEP70	CA-80321-5434-24303-24429-25931[INC][37/12]	β	0.105586	0.0903353	-0.134194	0.19107	-0.310598			6392//SDHD	CA-6392-4127-5020-5158-10958[INC][1/7][DNT]	β	-0.226613	0.281009	0.0997135	0.329618	0.168293
80321//CEP70	CA-80321-5434-24373-24429-25931[INC][7/12]	β	0.134346	0.118629	-0.173889	0.260808	-0.368116			643837//LOC643837	CA-643837-4514-23063-23216-27336[INC][18/29]	β	-0.134714	-0.0574319	0.230995	0.351689	-0.144622
80321//CEP70	CA-80321-5434-24355-24429-25931[INC][79/12]	β	0.101983	0.104601	-0.149912	0.186141	-0.38277			643837//LOC643837	CA-643837-27520-28080-28176-28800[INC][25/5]	β	-0.106536	0.053378	0.0689132	0.0957689	0.104247
80321//CEP70	CA-80321-91993-96406-96553-96720[INC][15/1]	β	0.116386	-0.0634061	-0.139055	0.0458107	0.0480708			64769//MEAF6	CA-64769-15960-21027-21057-21845[INC][19/90]	β	-0.114543	-0.0458512	0.123585	0.0268971	0.069456
80755//AARSD1	CA-80755-34653-35750-35805-37634[INC][55/13]	β	0.101378	0.0232965	-0.0804369	-0.19175	-0.278262			64770//CCDC14	CA-64770-3265-7613-7760-7981[INC][1/11][UPT]	β	-0.15707	0.155388	0.159511	0.137778	-0.493213
8100//IFT88	CA-8100-41037-51724-51811-61681[INC][14/1]	β	0.111058	-0.0719306	0.0782809	0.0950413	-0.489166			64770//CCDC14	CA-64770-3265-7613-7669-7981[INC][44/11][UPT]	β	-0.113754	0.116761	0.118799	0.106529	-0.32714
81608//FIP1L1	CA-81608-16487-16777-16846-25077[INC][20/21]	β	0.149216	-0.284026	-0.0898559	-0.286828	0.434783			64770//CCDC14	CA-64770-30736-32882-33101-33174[INC][19/1]	β	-0.105769	0.118439	0.173855	-0.419992	0.103044
81608//FIP1L1	CA-81608-25187-39962-40070-51219[INC][18/13]	β	0.113627	-0.219454	-0.0472898	-0.330913	0.245364			64780//MICAL1	CA-64780-13572-13697-13791-13992[INC][58/1]	β	-0.115159	0.040049	0.0619078	0.0338398	0.0352772
81608//FIP1L1	CA-81608-53531-65929-65956-68000[INC][14/31]	β	0.139065	-0.218892	0.0426652	-0.340843	-0.324737			64844//MARCH7	CA-64844-53495-55127-55176-57785[INC][35/4][DNT]	β	-0.112183	0.00682227	0.157655	-0.025209	-0.23619
81669//CCNL2	CA-81669-8943-9535-9660-11473[INC][4/15]	β	0.242827	0.0278973	-0.146177	0.29108	-0.4605			64860//ARMCX5	CA-64860-3680-5296-5342-9314[INC][4/7]	β	-0.162653	-0.10767	0.196656	-0.136043	0.294395
81790//RNF170	CA-81790-3240-10309-10421-11852[INC][1/42][UPT]	β	0.10548	-0.062931	-0.0697832	-0.0564142	-0.0583533			64860//ARMCX5	CA-64860-3680-5296-5376-9314[INC][1/7]	β	-0.161565	-0.116442	0.208309	-0.109812	0.281129
81853//TMEM14B	CA-81853-4507-4860-4937-10380[INC][11/1]	β	0.191164	-0.188449	-0.0620856	0.173127	-0.346023			65125//WNK1	CA-65125-128439-130798-131077-131769[INC][1/20]	β	-0.164892	0.0392087	-0.0901185	0.605083	0.245909
81858//SHARPIN	CA-81858-7961-8038-8157-8243[INC][2/20]	β	0.326376	0.268717	-0.0991777	-0.614258	-0.00544736			65258//MPPE1	CA-65258-24881-25016-25085-25176[INC][6/6]	β	-0.177956	0.156211	0.0312609	0.140251	0.148193
81858//SHARPIN	CA-81858-7961-8032-8157-8243[INC][39/20]	β	0.268144	0.184873	-0.0738716	-0.601806	-0.0622209			65979//PHACTR4	CA-65979-3244-26260-26360-40828[INC][4/76][UPT]	β	-0.132571	0.316468	-0.00730832	-0.0140212	0.0221545
8284//KDM5D	CA-8284-6622-8277-8412-12189[INC][10/4]	β	0.180667	0.0867104	-0.0158246	0.153492	-0.710009			6638//SNRPN	CA-6638-9259-65869-65943-99364[INC][6/1]	β	-0.113044	0.098832	0.0648625	0.093617	0.0950735
8287//USP9Y	CA-8287-3825-10407-10467-11161[INC][2/1][UPT]	β	0.105993	-0.0676219	-0.0673856	0.0393699	-0.114071			6638//SNRPN	CA-6638-99901-138091-138222-141467[INC][2/4]	β	-0.328327	0.210829	0.254192	0.196141	0.208191
833//CARS	CA-833-19556-19870-20004-20520[INC][1/419]	β	0.135843	-0.0524984	-0.0782281	-0.0502726	-0.04538			6660//SOX5	CA-6660-3117-157883-157965-196810[INC][8/3][UPT]	β	-0.451705	-0.160152	0.164924	0.123871	0.0688154
83468//GLT8D2	CA-83468-3243-31646-31781-33461[INC][32/17][UPT]	β	0.333578	-0.560839	0.306769	-0.194335	0.180383			667//DST	CA-667-182332-182740-182851-185642[INC][38/7]	β	-0.11065	-0.0658329	0.207692	-0.200749	-0.0816694
83658//DYNLRB1	CA-83658-3063-6021-6100-12873[INC][1/2][UPT]	β	0.212324	-0.00839734	-0.2048	0.392006	-0.267442			6767//ST13	CA-6767-27115-27467-27597-28727[INC][1/142]	β	-0.262626	-0.1571	0.366197	-0.152493	-0.155689
83734//ATG10	CA-83734-18654-89470-89578-195374[INC][33/2]	β	0.126918	0.0360504	-0.186645	0.0645161	0.0636132			6780//STAU1	CA-6780-17173-25082-25371-37296[INC][21/207]	β	-0.1992	-0.148395	-0.130758	0.516388	0.529666
83856//FSD1L	CA-83856-26972-34320-34343-39347[INC][12/2]	β	0.171233	-0.0555938	-0.186344	0.100536	0.0979112			6821//SUOX	CA-6821-8013-8284-8462-9359[INC][187/3][DNT]	β	-0.116152	0.0470242	0.0818414	0.0472325	0.0434783
839//CASP6	CA-839-8852-9987-10064-11773[INC][53/2]	β	0.126394	-0.204187	-0.0164357	0.0741518	-0.661334			6885//MAP3K7	CA-6885-42931-45556-45637-53787[INC][16/22]	β	-0.104839	0.195567	-0.111134	0.0517863	0.168416
83930//STARD3NL	CA-83930-3215-3884-3940-32240[INC][10/81][UPT]	β	0.183241	0.213414	-0.197591	0.0388407	-0.150208			6905//TBCE	CA-6905-50206-55004-55149-62727[INC][4/1]	β	-0.122511	0.0736648	0.101394	0.0683177	0.0669456
83937//RASSF4	CA-83937-15078-25754-25893-27251[INC][2/1]	β	0.137441	0.00144083	-0.146784	0.0798898	0.0814607			6935//ZEB1	CA-6935-145066-179607-179667-186175[INC][83/4]	β	-0.13211	0.0634921	0.09375	0.0582053	0.059652
10150//MBNL2	CA-10150-138340-145840-145876-147163[INC][4/11]	β	0.196931	-0.170426	-0.00240058	-0.166008	-0.287667			6938//TCF12	CA-6938-148189-157018-157080-176154[INC][2/196]	β	-0.175595	-0.165132	-0.064587	0.920559	-0.163594
10180//RBM6	CA-10180-62470-110116-110283-111201[INC][1/28]	β	0.229254	-0.0463601	-0.130529	-0.0947846	-0.0891391			7163//TPD52	CA-7163-123075-130393-130435-131933[INC][4/164]	β	-0.123763	0.0533627	0.0232085	0.191351	0.153453
10181//RBM5	CA-10181-17259-18340-18401-19169[INC][52/3]	β	0.322257	0.172286	-0.096628	0.234633	-0.594835			7163//TPD52	CA-7163-123075-124130-124157-130393[INC][53/4]	β	-0.111545	-0.105089	-0.0668813	0.207693	0.196205
10181//RBM5	CA-10181-23781-24471-24556-24771[INC][65/5]	β	0.192246	-0.102158	0.121963	-0.165919	-0.6503			7174//TPP2	CA-7174-55551-57423-57462-63120[INC][5/35]	β	-0.137726	-0.0456767	0.176024	0.19923	-0.190219
10193//RNF41	CA-10193-3210-8356-8541-10899[INC][39/1][UPT]	β	0.13094	0.116541	-0.210526	0.0915805	0.0946565			728568//C12orf73	CA-728568-3585-6681-6802-8585[INC][3/38][DNT]	β	-0.12343	-0.014842	0.0677367	0.273279	0.356126
10198//MPHOSPH9	CA-10198-14839-21519-21645-21810[INC][5/3]	β	0.204168	-0.147798	-0.125954	0.426931	-0.0222348			729178//LOC729178	CA-729178-75749-88137-88198-132767[INC][6/2][UPT]	β	-0.29183	0.138444	0.269471	0.59661	0.191676
1022//CDK7	CA-1022-3659-18950-19037-20623[INC][4/118]	β	0.126332	-0.0733844	-0.080479	-0.0683441	-0.0657077			7307//U2AF1	CA-7307-9213-10059-10126-14835[INC][8/32]	β	-0.266723	0.0281588	0.284447	0.0505649	0.0422188
1022//CDK7	CA-1022-20657-23665-23734-26248[INC][1/1]	β	0.108914	0.115271	-0.175977	0.106243	-0.00956918			7343//UBTF	CA-7343-11808-12172-12283-12620[INC][18/35]	β	-0.157371	-0.0224337	-0.0401207	0.699948	0.471103
10240//MRPS31	CA-10240-17339-20119-20193-24930[INC][44/3]	β	0.127442	0.117936	-0.155911	0.104167	-0.225192			7375//USP4	CA-7375-18402-31449-31590-32366[INC][14/9]	β	-0.1071	-0.105458	0.171262	0.308725	-0.669157
10250//SRRM1	CA-10250-7106-7921-8064-8756[INC][1/4]	β	0.106032	-0.0657265	-0.0650344	-0.13253	0.796813			7422//VEGFA	CA-7422-11710-13523-13595-14747[INC][9/27]	β	-0.167251	0.154253	0.17809	-0.317365	-0.316607
10311//DSCR3	CA-10311-3295-29893-30037-38081[INC][3/9][UPT]	β	0.113677	0.0817369	-0.142857	0.0829016	0.0786241			7453//WARS	CA-7453-3084-5099-5208-10085[INC][3/367][UPT]	β	-0.163331	-0.113955	0.25476	-0.178631	-0.0700926
10363//HMG20A	CA-10363-3104-29818-29911-40503[INC][6/337][UPT]	β	0.252201	-0.141066	-0.121942	-0.143954	-0.121556			7581//ZNF33A	CA-7581-9737-26628-26751-46728[INC][1/13][DNT]	β	-0.256933	-0.0414454	0.352962	-0.211457	-0.198832
10402//ST3GAL6	CA-10402-41229-41393-41463-43085[INC][13/48]	β	0.164701	-0.0303273	-0.116091	-0.0908096	-0.0902174			7581//ZNF33A	CA-7581-9737-26628-26751-46725[INC][2/28][DNT]	β	-0.138144	-0.0175565	0.194805	0.0210264	-0.139597
10425//ARIH2	CA-10425-11966-29288-29334-45764[INC][11/87]	β	0.154409	-0.0362546	-0.162181	-0.404142	0.249262			7754//ZNF204P	CA-7754-3181-8150-8239-15072[INC][1/2][UPT]	β	-0.13869	0.111663	0.107358	-0.0310191	0.0962548
10533//ATG7	CA-10533-29320-29826-29881-37407[INC][115/2]	β	0.134105	0.0285847	-0.119977	-0.247955	0.0789663			7798//LUZP1	CA-7798-3093-62208-62274-62731[INC][6/12][UPT]	β	-0.208865	-0.231253	0.196247	-0.117121	0.217607
84059//GPR98	CA-84059-62154-63286-63382-66797[INC][3/1]	β	0.218349	0.123457	-0.089007	0.029295	-0.351933			7799//PRDM2	CA-7799-52248-75838-75949-119187[INC][4/13][UPT]	β	-0.208622	0.117983	-0.0279057	0.320106	0.471513
84140//FAM161A	CA-84140-3285-10147-10385-14783[INC][2/21][UPT]	β	0.175542	-0.0882061	-0.144715	-0.0873405	-0.0850048			78992//YIPF2	CA-78992-3883-3965-4052-5908[INC][91/1]	β	-0.170035	0.0966648	0.109465	0.0952912	0.0954507
84304//NUDT22	CA-84304-3867-4302-4401-5981[INC][58/16]	β	0.114588	0.0725589	-0.149951	-0.105915	0.0844092			79003//MIS12	CA-79003-3311-4822-5216-5449[INC][24/42][UPT][DNT]	β	-0.331568	0.03983	0.400708	0.348172	-0.320544
84307//ZNF397	CA-84307-3080-4361-4855-5122[INC][18/1][UPT]	β	0.137989	-0.0053987	-0.1713	0.0784543	0.0795252			79017//GGCT	CA-79017-3273-7160-7306-8903[INC][78/32][UPT]	β	-0.149872	0.0780286	0.12448	0.239199	-0.145954
84317//CCDC115	CA-84317-4442-5587-5790-6117[INC][10/117][DNT]	β	0.404369	-0.0646465	-0.344613	-0.189702	-0.190996			79090//TRAPPC6A	CA-79090-3135-16033-16101-16257[INC][38/3][UPT]	β	-0.120366	0.0729282	0.037448	0.0611677	0.0609418
84326//C16orf13	CA-84326-3254-4007-4067-4550[INC][8/13][UPT]	β	0.227802	0.159091	-0.00704545	0.0736434	-0.670732			79145//CHCHD7	CA-79145-3082-4006-4154-5842[INC][21/50][UPT]	β	-0.101673	0.0395829	0.0814165	-0.174053	0.17235
84364//ARFGAP2	CA-84364-6700-7374-7416-7792[INC][18/112]	β	0.223424	-0.110718	-0.0503537	-0.272148	-0.298836			79600//TCTN1	CA-79600-3376-8809-8930-15335[INC][122/7][UPT]	β	-0.202247	0.105263	0.133929	0.0977199	0.0995575
84458//LCOR	CA-84458-122937-125693-126575-129152[INC][2/1][DNT]	β	0.152625	-0.327334	0.0372301	-0.24926	0.131835			79600//TCTN1	CA-79600-21533-23643-23753-25454[INC][30/2]	β	-0.128628	0.0485465	0.0696471	0.0556764	0.0586887
85451//UNK	CA-85451-3146-9921-10181-10474[INC][27/3][UPT]	β	0.138495	-0.0861255	-0.169011	0.0173058	0.0639386			79665//DHX40	CA-79665-3259-4102-4185-7993[INC][1/2][UPT]	β	-0.17341	0.117188	0.14876	0.11378	0.116429
85865//GTPBP10	CA-85865-9345-11421-11566-28490[INC][1/6]	β	0.158795	0.263063	-0.225273	-0.179683	0.27012			79665//DHX40	CA-79665-3259-4102-4270-7993[INC][117/2][UPT]	β	-0.109756	0.0711462	0.0932642	0.0680787	0.0702028
85865//GTPBP10	CA-85865-9345-10793-10885-28490[INC][3/6]	β	0.273797	0.289395	-0.380055	-0.301939	0.295846			79668//PARP8	CA-79668-96834-97393-97464-98922[INC][31/6]	β	-0.187377	0.106718	0.0794814	0.217494	0.2208
85865//GTPBP10	CA-85865-9345-10793-10885-11421[INC][43/3]	β	0.15801	0.142364	-0.259433	0.13342	0.145583			79675//FASTKD1	CA-79675-36864-38773-38902-39574[INC][12/6]	β	-0.10997	0.0871313	0.0569442	0.244688	0.013333
8624//PSMG1	CA-8624-6230-6528-6591-7867[INC][107/6]	β	0.107723	0.067701	-0.179764	0.0694275	0.0707635			79691//QTRTD1	CA-79691-12549-14252-14329-16891[INC][42/5]	β	-0.149587	0.0800933	0.0767629	0.0990948	0.0789223
8624//PSMG1	CA-8624-6230-6543-6591-7867[INC][1/6]	β	0.167545	0.113725	-0.244718	0.122186	0.124183			79706//PRKRIP1	CA-79706-15462-36759-36838-38687[INC][2/3]	β	-0.240075	0.11342	0.107234	0.162025	0.16
8625//RFXANK	CA-8625-7848-7987-8053-8322[INC][118/29]	β	0.183489	0.162807	-0.247577	0.112016	0.148528			79758//DHRS12	CA-79758-7624-9249-9332-15900[INC][15/10]	β	-0.137188	0.121081	0.108592	0.0521633	-0.0910032
8648//NCOA1	CA-8648-181300-186602-186659-186744[INC][39/24][DNT]	β	0.313287	0.0782611	-0.307706	-0.387975	-0.0339632			79760//GEMIN7	CA-79760-3118-3647-3770-13847[INC][14/9][UPT][DNT]	β	-0.133954	-0.127701	0.230249	0.317755	-0.15947
8702//B4GALT4	CA-8702-7053-8678-8761-13661[INC][92/434]	β	0.152165	-0.108672	-0.0834982	-0.267874	-0.0336884			79872//CBLL1	CA-79872-8214-11711-11784-12577[INC][15/115]	β	-0.13597	0.0986202	0.121195	0.0147885	-0.116137
8720//MBTPS1	CA-8720-32555-34778-34930-38004[INC][31/1]	β	0.120919	0.151815	-0.156738	0.149593	0.0915897			7994//KAT6A	CA-7994-3087-5280-5368-5685[INC][6/27][UPT]	β	-0.150739	0.121351	0.0217626	0.0618715	0.54883
8726//EED	CA-8726-8685-10384-10477-13458[INC][49/1]	β	0.176359	-0.428128	0.0103378	-0.284796	0.163563			7994//KAT6A	CA-7994-3087-5280-5412-5685[INC][8/27][UPT]	β	-0.130815	0.0630281	0.0515514	0.127014	0.394286
8726//EED	CA-8726-24453-26692-26798-35216[INC][15/1]	β	0.124715	-0.106698	0.0679658	-0.139465	-0.627651			79947//DHDDS	CA-79947-17151-18277-18379-28509[INC][29/16]	β	-0.229885	-0.145675	0.273816	0.0588074	0.182332
8726//EED	CA-8726-26798-28319-28394-35216[INC][2/24]	β	0.287516	-0.199264	-0.245958	-0.247541	-0.243548			80011//FAM192A	CA-80011-3244-10532-10563-15195[INC][1/108][UPT]	β	-0.125315	0.0748927	0.140683	0.0739783	-0.0642406
8732//RNGTT	CA-8732-3284-25453-25559-37362[INC][3/2][UPT]	β	0.155556	0.0910569	-0.297872	0.0879121	0.091354			80018//NAA25	CA-80018-58274-62220-62349-63388[INC][2/19]	β	-0.114963	-0.00194978	0.0897825	0.736283	0.0233595
8761//PABPC4	CA-8761-15379-15927-16014-16108[INC][28/2]	β	0.109927	0.121728	-0.0351985	0.110097	-0.675753			80023//NRSN2	CA-80023-5638-5947-6107-9484[INC][1/14][DNT]	β	-0.23672	0.220938	0.0722016	0.205373	-0.0525903
8898//MTMR2	CA-8898-39052-44735-44834-61531[INC][1/140]	β	0.109165	-0.108705	-0.0518979	-0.0185413	-0.0949745			80023//NRSN2	CA-80023-5638-5890-6107-9484[INC][1/14][DNT]	β	-0.233359	0.216352	0.0732328	0.20176	-0.0563299
8898//MTMR2	CA-8898-39052-44711-44834-61531[INC][23/140]	β	0.219608	-0.220778	-0.128275	-0.128055	-0.114386			80023//NRSN2	CA-80023-5638-5912-6107-9484[INC][109/14][DNT]	β	-0.143435	0.140065	0.045839	0.129129	-0.0468034
89894//TMEM116	CA-89894-10963-12356-12420-24330[INC][38/17]	β	0.182529	-0.489144	-0.113641	0.114553	0.351005			80143//SIKE1	CA-80143-3239-3472-3578-4403[INC][61/12][UPT]	β	-0.103408	-0.082958	0.101517	0.117965	0.0842915
9014//TAF1B	CA-9014-4877-5615-5745-8931[INC][4/74]	β	0.133942	-0.128984	-0.0663394	-0.124887	-0.142981			80150//ASRGL1	CA-80150-3866-22023-22166-22685[INC][90/15]	β	-0.126998	0.0506009	0.121919	0.125589	NA
9016//SLC25A14	CA-9016-12273-13573-13659-21567[INC][64/12]	β	0.176349	-0.0345945	-0.187675	-0.0997091	0.218912			80308//FLAD1	CA-80308-3104-3548-3773-7811[INC][137/6][UPT][DNT]	β	-0.13589	0.100726	0.0705054	0.102307	0.105372
9016//SLC25A14	CA-9016-12273-12751-12795-21567[INC][1/12]	β	0.170702	-0.200848	-0.195146	0.0322379	0.76012			80308//FLAD1	CA-80308-8556-9266-9414-9865[INC][37/10]	β	-0.154288	0.0659753	0.0980607	0.107899	0.132153
90410//IFT20	CA-90410-3130-6087-6324-6482[INC][46/84][UPT]	β	0.146498	-0.0112037	-0.143354	-0.169619	-0.00811035			80308//FLAD1	CA-80308-9964-10045-10235-12419[INC][43/2]	β	-0.270364	0.145329	0.199408	0.138689	0.121551
90523//MLIP	CA-90523-108950-144451-144517-153612[INC][1/4]	β	0.172629	-0.117736	-0.0762491	0.282812	0.0441015			80778//ZNF34	CA-80778-12303-12763-12883-15735[INC][9/4][DNT]	β	-0.267921	0.115971	0.087314	0.131937	0.123529
9053//MAP7	CA-9053-165427-170038-170149-175951[INC][29/11]	β	0.189042	-0.0100568	0.0995145	0.150055	-0.69534			8087//FXR1	CA-8087-60913-65867-65959-66676[INC][45/62][DNT]	β	-0.19734	0.0165928	0.111118	0.236282	0.376303
9144//SYNGR2	CA-9144-5465-5920-6060-6149[INC][222/31][DNT]	β	0.190465	-0.25452	-0.113922	0.20087	0.203198			818//CAMK2G	CA-818-40124-52244-52271-53507[INC][6/4]	β	-0.124146	-0.203205	0.0705733	-0.0975359	0.539284
91860//CALML4	CA-91860-3866-9429-9570-11482[INC][9/6][UPT]	β	0.172494	0.112319	0.185273	0.177677	-0.597913			819//CAMLG	CA-819-3313-5583-6044-8507[INC][27/16][UPT]	β	-0.156531	-0.0248014	0.10591	0.179513	0.152917
9205//ZMYM5	CA-9205-14948-15188-15282-30947[INC][1/1]	β	0.161666	-0.440967	0.15413	0.163892	-0.248419			83744//ZNF484	CA-83744-3149-5979-6024-24720[INC][10/8][UPT]	β	-0.195229	-0.0907025	0.299734	0.314531	NA
9205//ZMYM5	CA-9205-15282-27651-27735-28815[INC][1/10]	β	0.237811	-0.258745	0.00445328	0.352323	-0.365591			10150//MBNL2	CA-10150-127772-137500-137554-138186[INC][1/18]	β	-0.115989	-0.0515453	0.160406	-0.162017	-0.0215326
9205//ZMYM5	CA-9205-15282-27651-27937-28815[INC][7/10]	β	0.13922	-0.122233	0.0193885	0.192161	-0.324586			10150//MBNL2	CA-10150-138340-147163-147258-172026[INC][10/13][DNT]	β	-0.10834	0.0682648	-0.0165078	0.064782	0.172664
92170//MTG1	CA-92170-8503-10412-10474-11032[INC][68/5]	β	0.123594	-0.17766	-0.0114839	0.175753	-0.266993			10150//MBNL2	CA-10150-145876-147163-147258-172026[INC][4/1][DNT]	β	-0.24962	0.157951	0.0888482	0.153209	0.167421
92912//UBE2Q2	CA-92912-43144-56714-56781-59146[INC][2/2][DNT]	β	0.117076	0.176974	-0.17881	0.171113	0.176471			10165//SLC25A13	CA-10165-47952-90230-90346-116170[INC][118/7]	β	-0.222993	-0.0617046	0.249516	-0.35449	0.243752
93081//TEX30	CA-93081-3118-6713-6788-7258[INC][56/11][UPT]	β	0.102072	-0.204124	0.0212834	0.206971	0.0538272			10208//USPL1	CA-10208-3364-6380-6547-7071[INC][34/36][UPT]	β	-0.121892	-0.186421	0.196932	0.368656	-0.298373
93099//DMKN	CA-93099-6475-6697-6748-10672[INC][46/38]	β	0.149857	0.0393742	-0.144408	0.224943	-0.191648			10216//PRG4	CA-10216-3679-6818-6941-8319[INC][56/89][UPT]	β	-0.252311	0.184436	0.162723	-0.0140128	0.142765
93099//DMKN	CA-93099-6748-10473-10533-10672[INC][8/55]	β	0.131475	-0.157363	-0.0940066	0.15524	-0.0779479			10250//SRRM1	CA-10250-22702-23080-23122-26712[INC][21/18]	β	-0.169296	0.111381	0.172145	-0.726062	0.149903
93099//DMKN	CA-93099-18061-18977-19012-19120[INC][10/12][DNT]	β	0.226225	0.34461	-0.318115	0.331494	0.38767			10325//RRAGB	CA-10325-7609-12630-12714-14617[INC][5/21]	β	-0.167508	0.0480009	0.322254	-0.131472	-0.226298
9325//TRIP4	CA-9325-16018-21526-21656-24809[INC][21/2]	β	0.232488	0.112094	-0.273778	0.112731	0.146622			10402//ST3GAL6	CA-10402-2805-26641-26813-38702[INC][7/31][UPT]	β	-0.198479	-0.178911	0.260496	0.2469	-0.38935
9364//RAB28	CA-9364-13048-26537-26667-105771[INC][32/3]	β	0.105532	-0.0938946	-0.0188459	-0.281628	0.176259			10402//ST3GAL6	CA-10402-43189-44192-44256-55217[INC][36/3]	β	-0.125038	0.0385891	0.0820396	0.0817264	0.0814645
94101//ORMDL1	CA-94101-3493-3969-4358-4769[INC][1/3][UPT]	β	0.107966	0.0739827	-0.16061	0.0674157	0.0698487			10443//N4BP2L2	CA-10443-23943-61162-61210-97673[INC][3/8]	β	-0.19464	0.0579553	0.153325	0.189499	0.0538312
9524//TECR	CA-9524-38292-38382-38426-38499[INC][232/1]	β	0.29693	-0.349348	-0.0662924	0.262948	0.259843			10557//RPP38	CA-10557-3230-8038-8157-9125[INC][6/5][UPT][DNT]	β	-0.181361	-0.0990633	0.146254	0.212912	0.145668
9524//TECR	CA-9524-38292-38382-38423-38499[INC][1/1]	β	0.277746	-0.43007	0.0989011	0.34375	0.341969			10575//CCT4	CA-10575-3291-3414-3648-6599[INC][2/859][UPT]	β	-0.113018	0.027514	0.132941	-0.0399956	-0.00807777
9555//H2AFY	CA-9555-42391-49842-49942-51974[INC][2/33]	β	0.178841	0.0757479	-0.24783	0.149242	0.117377			8402//SLC25A11	CA-8402-3352-3955-4108-4192[INC][209/2][UPT]	β	-0.129493	0.0513392	0.0974929	0.0070331	0.0470594
9555//H2AFY	CA-9555-42391-51974-52065-56830[INC][21/5]	β	0.121901	0.0983333	-0.136022	0.0969597	0.0115046			8405//SPOP	CA-8405-3231-44354-44405-58287[INC][45/363][UPT]	β	-0.118719	0.023256	0.157987	-0.0469274	0.0231033
9557//CHD1L	CA-9557-3190-12987-13100-15234[INC][87/4][UPT]	β	0.420912	-0.0225761	-0.45945	0.295203	0.301035			84058//WDR54	CA-84058-3059-3395-3594-4112[INC][1/4][UPT]	β	-0.119875	0.016757	-0.0232525	0.0365701	0.339303
9557//CHD1L	CA-9557-29247-32541-32652-35726[INC][2/3]	β	0.2245	0.176607	-0.25727	0.170787	0.0458148			84064//HDHD2	CA-84064-3123-16204-16266-17051[INC][7/152][UPT]	β	-0.139776	0.148344	0.0471787	0.0878939	0.00821804
9581//PREPL	CA-9581-3446-5112-5366-18472[INC][1/101][UPT]	β	0.222509	-0.176044	-0.166701	-0.256067	0.422846			84064//HDHD2	CA-84064-3123-16162-16266-17051[INC][1/152][UPT]	β	-0.120524	0.136957	0.050348	0.101869	-0.0404202
961//CD47	CA-961-36612-42118-42150-46796[INC][28/10][DNT]	β	0.115822	0.085758	-0.152797	0.0844646	0.0822018			84081//NSRP1	CA-84081-3057-42733-42856-58735[INC][1/13][UPT]	β	-0.260633	-0.0153846	0.223105	0.518629	0.00107335
9612//NCOR2	CA-9612-104292-113302-113359-120597[INC][20/1]	β	0.399735	-0.0161143	-0.366596	-0.339382	-0.919922			84105//PCBD2	CA-84105-8347-19822-19996-56920[INC][3/24]	β	-0.114231	0.238419	0.0329696	0.012734	-0.027179
9632//SEC24C	CA-9632-19477-20725-20794-22117[INC][3/38]	β	0.348715	-0.343678	-0.303234	0.128889	0.528962			84240//ZCCHC9	CA-84240-3116-6158-6559-9978[INC][17/3][UPT]	β	-0.128602	0.0437967	0.0917476	0.14433	-0.162299
9674//KIAA0040	CA-9674-3454-18409-18483-29356[INC][52/11][UPT]	β	0.113844	-0.474197	-0.0270694	0.0935875	0.118681			84280//BTBD10	CA-84280-3200-21110-21268-44453[INC][70/39][UPT]	β	-0.1618	0.000930052	0.177753	-0.212376	0.431338
9699//RIMS2	CA-9699-595896-596730-596982-650859[INC][1/2]	β	0.126567	-0.297014	-0.0767599	0.234523	0.300101			84280//BTBD10	CA-84280-3200-21138-21268-44453[INC][1/39][UPT]	β	-0.163562	0.00998032	0.181004	-0.194447	0.552735
9705//ST18	CA-9705-200801-202762-202850-206129[INC][2/4][DNT]	β	0.39324	-0.107759	-0.122451	0.321071	-0.5363			84326//C16orf13	CA-84326-3254-3573-3830-4007[INC][1/12][UPT]	β	-0.236272	0.102942	0.145329	0.209292	0.588629
9709//HERPUD1	CA-9709-6477-6568-6640-7851[INC][27/7]	β	0.148299	-0.00481623	-0.118934	-0.393635	0.092352			84326//C16orf13	CA-84326-3254-3573-3736-4007[INC][106/12][UPT]	β	-0.225807	0.163204	0.123424	0.0388007	0.29115
9774//BCLAF1	CA-9774-14987-16343-16384-16862[INC][1/7]	β	0.110777	-0.0457689	-0.126907	-0.0222821	0.146624			8470//SORBS2	CA-8470-269155-274874-274963-280894[INC][3/50]	β	-0.118756	-0.103955	0.152973	0.0327969	0.125
9774//BCLAF1	CA-9774-23415-23548-23711-24512[INC][11/59]	β	0.140832	0.0158894	-0.136352	0.060133	-0.161583			8470//SORBS2	CA-8470-307055-307888-307933-310060[INC][64/22]	β	-0.130093	0.228231	0.0891872	-0.0357095	-0.310537
9774//BCLAF1	CA-9774-24690-25676-25823-31374[INC][51/22]	β	0.209352	0.0818009	-0.309501	0.273177	-0.0455875			8481//OFD1	CA-8481-17821-19536-19656-21655[INC][8/8]	β	-0.231926	0.155328	0.102223	0.308108	-0.253696
9779//TBC1D5	CA-9779-121900-226753-226847-237143[INC][1/28]	β	0.168828	-0.130504	-0.131127	-0.115431	0.130711			84888//SPPL2A	CA-84888-42393-42587-42641-43390[INC][13/42]	β	-0.256721	-0.146536	0.19267	-0.258611	0.347909
9784//SNX17	CA-9784-3973-5127-5245-5751[INC][11/12]	β	0.107366	-0.373913	0.0755712	0.0560626	0.0575636			84897//TBRG1	CA-84897-6058-6627-6764-7058[INC][5/23]	β	-0.22182	-0.0542934	0.214165	-0.132898	0.0551373
9849//ZNF518A	CA-9849-6934-24701-24852-28611[INC][6/3]	β	0.164511	0.00328917	-0.134249	0.445048	-0.459627			84976//DISP1	CA-84976-3083-11767-11857-23030[INC][1/1][UPT]	β	-0.207873	0.156001	0.0666263	0.2	0.221898
9849//ZNF518A	CA-9849-24852-28611-28684-29209[INC][2/3]	β	0.247678	-0.386468	-0.153029	0.110041	0.103627			8558//CDK10	CA-8558-3130-5584-5657-6885[INC][60/36][UPT]	β	-0.249675	-0.29209	0.409023	0.418182	-0.449664
9849//ZNF518A	CA-9849-24852-28611-28662-29209[INC][3/3]	β	0.101523	-0.241116	-0.0373561	0.0419507	0.0421274			8558//CDK10	CA-8558-3130-5584-5639-6885[INC][3/36][UPT]	β	-0.116028	-0.209524	0.2639	0.374901	-0.211538
9859//CEP170	CA-9859-72148-72334-72628-85560[INC][5/9]	β	0.205336	-0.219636	-0.207204	0.270959	-0.19087			8618//CADPS	CA-8618-345519-347577-347736-360139[INC][4/14]	β	-0.200099	-0.00898678	0.130177	0.288375	0.189333
996//CDC27	CA-996-10738-20235-20383-22257[INC][67/5]	β	0.169107	0.107776	-0.242896	0.179383	0.174757			8650//NUMB	CA-8650-179220-182154-182298-184285[INC][14/42][DNT]	β	-0.126525	-0.0397988	0.163874	-0.150986	-0.12567
999//CDH1	CA-999-81468-84988-85134-87709[INC][53/1]	β	0.187755	0.133179	-0.304233	0.123523	0.127283			8743//TNFSF10	CA-8743-3255-11509-11647-17186[INC][9/1][UPT]	β	-0.140235	-0.0659454	0.126276	0.0677778	0.0666667
9991//PTBP3	CA-9991-38833-60651-60821-68469[INC][14/8]	β	0.165105	-0.106607	0.00368986	-0.00125045	-0.662185			8798//DYRK4	CA-8798-18009-20249-20310-23077[INC][34/26]	β	-0.134568	0.152541	-0.00903353	0.262029	-0.00940906
10808//HSPH1	CA-10808-10348-12029-12129-13789[INC][3/3]	β	0.105769	0.103713	-0.183312	0.0801697	0.0926244			8834//TMEM11	CA-8834-3505-6368-6660-18755[INC][20/69][UPT][DNT]	β	-0.186541	-0.0214973	0.186343	0.0337311	0.0506021
10902//BRD8	CA-10902-13736-15059-15152-15561[INC][2/9]	β	0.234375	-0.309515	0.0254152	-0.781702	0.164414			8837//CFLAR	CA-8837-3328-16575-16854-19875[INC][1/13][UPT]	β	-0.249548	0.125705	0.130899	0.150313	0.148148
10902//BRD8	CA-10902-13736-14942-15152-15561[INC][24/9]	β	0.184124	-0.269068	0.0141707	-0.662517	0.133531			8837//CFLAR	CA-8837-3328-16575-16993-19875[INC][50/13][UPT]	β	-0.105341	0.0439525	0.05071	0.0525931	0.0512456
10902//BRD8	CA-10902-21601-22070-22115-24402[INC][59/27][DNT]	β	0.145013	0.0640179	-0.160326	0.16614	-0.100433			8904//CPNE1	CA-8904-35646-35708-35794-35931[INC][1/30]	β	-0.22377	0.195056	0.0759765	0.0490549	0.180309
10910//SUGT1	CA-10910-9554-11779-11875-12953[INC][35/76]	β	0.10621	0.0937737	-0.165582	0.187885	0.0001123			8904//CPNE1	CA-8904-35646-35722-35794-35931[INC][284/30]	β	-0.140793	0.112034	0.043637	0.0305762	0.105504
10910//SUGT1	CA-10910-9554-11782-11875-12953[INC][10/76]	β	0.134707	0.023267	-0.163989	0.14417	0.0165183			8974//P4HA2	CA-8974-3074-3642-3775-12219[INC][1/106][UPT]	β	-0.115998	0.0340181	0.105419	0.0856867	-0.044965
11019//LIAS	CA-11019-4918-6151-6245-7480[INC][52/5]	β	0.139944	0.0870632	-0.193041	0.065653	-0.122181			8974//P4HA2	CA-8974-3074-3642-3932-12219[INC][3/106][UPT]	β	-0.131925	0.0228451	0.104639	0.0753195	0.0586689
11102//RPP14	CA-11102-3407-7064-7162-7262[INC][25/25][UPT]	β	0.146599	-0.171629	-0.0587263	-0.0192908	-0.0533103			8974//P4HA2	CA-8974-3074-3642-3778-12219[INC][58/106][UPT]	β	-0.151628	0.0394514	0.130517	0.186032	-0.156484
11116//FGFR1OP	CA-11116-6920-7395-7484-7936[INC][91/1]	β	0.111704	-0.214043	-0.0433455	-0.596841	0.087344			8974//P4HA2	CA-8974-3074-3605-3778-12219[INC][10/106][UPT]	β	-0.15447	0.0326306	0.132024	0.212411	-0.137081
11120//BTN2A1	CA-11120-4904-7872-7973-8319[INC][6/31]	β	0.110724	0.142557	-0.176662	0.243936	0.0430154			89781//HPS4	CA-89781-3090-3981-4109-4614[INC][2/66][UPT]	β	-0.116687	-0.0475999	0.194534	-0.0801688	-0.0794979
11142//PKIG	CA-11142-3184-53790-53937-61002[INC][6/45][UPT]	β	0.106324	-0.00893168	-0.0306976	-0.139502	-0.16284			89796//NAV1	CA-89796-144471-145232-145256-145367[INC][12/11]	β	-0.149066	0.208055	0.00133459	0.00311769	0.26402
11196//SEC23IP	CA-11196-40190-40756-40859-42560[INC][32/2]	β	0.174033	-0.0173126	-0.045092	0.0912382	-0.312418			89970//RSPRY1	CA-89970-30618-32778-32845-33575[INC][15/1]	β	-0.166478	-0.00105768	0.183495	0.0787898	0.12075
11217//AKAP2	CA-11217-500752-518531-518710-530611[INC][12/5][DNT]	β	0.166189	0.0448566	-0.385676	0.176266	-0.189812			90523//MLIP	CA-90523-108950-133140-133212-144451[INC][6/1]	β	-0.49073	0.0743817	0.169615	0.14098	0.137581
11272//PRR4	CA-11272-127606-139740-139844-200904[INC][1/9]	β	0.237864	0.0972101	-0.0721989	-0.294667	-0.277725			90523//MLIP	CA-90523-186318-214798-215002-241392[INC][5/4]	β	-0.231686	0.104581	-0.0387683	-0.353548	0.434822
112770//C1orf85	CA-112770-3164-3673-3931-4124[INC][95/9][UPT]	β	0.148658	-0.0694728	-0.0900755	-0.0804875	-0.115798			90529//C1orf201	CA-90529-16779-26418-26537-34094[INC][12/12]	β	-0.148591	-0.331386	0.284622	0.312689	NA
113251//LARP4	CA-113251-3220-14596-14645-29953[INC][6/33][UPT]	β	0.133144	-0.0609668	-0.0923801	-0.127068	-0.121921			9060//PAPSS2	CA-9060-59125-65037-65052-70565[INC][7/28]	β	-0.195623	0.0010954	0.235963	0.476683	-0.159038
115106//HAUS1	CA-115106-4037-21135-21259-21967[INC][2/1]	β	0.132353	-0.0344895	-0.0923191	0.0817439	-0.246514			90799//CEP95	CA-90799-10319-12683-12789-15281[INC][12/16]	β	-0.114416	0.102636	0.111494	0.44885	-0.153868
115294//PCMTD1	CA-115294-3246-40929-41315-56412[INC][2/9][UPT]	β	0.140942	0.00697674	-0.203008	0.101781	0.104712			9101//USP8	CA-9101-3133-10956-11118-17627[INC][16/52][UPT]	β	-0.104975	0.210217	0.0160125	-0.196575	0.169556
117145//THEM4	CA-117145-17878-22671-22903-23512[INC][3/19]	β	0.23142	-0.170118	0.0540898	-0.110033	-0.485772			9101//USP8	CA-9101-3273-10956-11118-17627[INC][8/19][UPT]	β	-0.162608	0.243653	0.0255403	-0.232573	0.36591
117178//SSX2IP	CA-117178-3404-13170-13220-22249[INC][6/18][UPT]	β	0.182848	0.145659	0.190352	-0.156555	-0.45749			9104//RGN	CA-9104-9225-16302-16434-16685[INC][2/2]	β	-0.113238	0.11135	0.120711	-0.0407255	-0.0773586
118812//MORN4	CA-118812-3810-17473-17570-19834[INC][70/4][UPT]	β	0.224554	-0.196713	-0.0820205	-0.0329848	0.0796002			91452//ACBD5	CA-91452-21802-21900-21933-25282[INC][8/45]	β	-0.162304	-0.0423078	0.253689	-0.202779	-0.111086
119391//GSTO2	CA-119391-12244-13497-13599-31705[INC][47/11]	β	0.150579	-0.0583825	-0.0662695	0.0212617	-0.208702			91860//CALML4	CA-91860-3990-9429-9570-11482[INC][19/8]	β	-0.101596	0.161926	-0.16456	0.140417	0.148
1198//CLK3	CA-1198-14854-16748-16845-17122[INC][138/13]	β	0.163517	0.0603605	-0.0751117	0.0857802	-0.254482			92014//SLC25A51	CA-92014-3286-3796-3823-7403[INC][3/16][UPT]	β	-0.228665	-0.136556	0.142654	-0.128083	0.489879
120224//TMEM45B	CA-120224-3053-26707-26857-39629[INC][8/36][UPT]	β	0.535423	-0.272263	-0.0735104	0.541013	0.152474			9204//ZMYM6	CA-9204-14586-15366-15616-19806[INC][15/3]	β	-0.252199	0.155656	0.17787	0.13771	0.141797
122553//TRAPPC6B	CA-122553-15146-19136-19220-21591[INC][28/12]	β	0.112841	-0.149471	-0.0679872	NA	0.193548			92249//LOC92249	CA-92249-47084-53914-54050-131502[INC][6/30]	β	-0.241395	0.449067	-0.00144529	0.514131	0.295317
123283//TARSL2	CA-123283-65731-69585-69658-70406[INC][18/2]	β	0.127585	-0.0108696	-0.152001	0.0740088	0.0746004			9289//GPR56	CA-9289-2884-24589-24711-33255[INC][2/25][UPT]	β	-0.207356	0.045819	0.152229	0.265938	0.27704
124944//C17orf49	CA-124944-7269-7533-7598-7840[INC][1/4][DNT]	β	0.163636	-0.142857	-0.112175	0.1351	-0.100089			9289//GPR56	CA-9289-2884-24593-24711-33255[INC][21/25][UPT]	β	-0.163239	0.0489703	0.117424	0.213139	0.221884
127700//OSCP1	CA-127700-31336-32870-33010-34431[INC][19/1]	β	0.13474	0.0109269	-0.18708	0.0711225	0.0700422			9289//GPR56	CA-9289-3139-24589-24711-33255[INC][6/49][UPT]	β	-0.242587	0.12093	0.139535	0.437068	0.386713
129401//NUP35	CA-129401-12269-30153-30295-36089[INC][64/7]	β	0.115417	0.00194576	-0.0794337	-0.0973652	-0.481726			9289//GPR56	CA-9289-3139-24593-24711-33255[INC][50/49][UPT]	β	-0.178628	0.0759951	0.101668	0.351111	0.314549
130026//ICA1L	CA-130026-3030-3992-4119-45632[INC][1/9][UPT]	β	0.248313	-0.130658	-0.213893	0.415363	-0.312034			9289//GPR56	CA-9289-11805-24589-24711-33255[INC][62/194][UPT]	β	-0.200532	0.312921	0.0147981	0.379671	0.328198
132//ADK	CA-132-3159-26231-26434-52579[INC][1/32][UPT]	β	0.17095	-0.0963508	-0.0868415	0.143318	-0.135908			9289//GPR56	CA-9289-11805-24593-24711-33255[INC][224/194][UPT]	β	-0.199873	0.279661	0.0330511	0.314746	0.26552
134359//POC5	CA-134359-7635-12613-12752-14701[INC][57/1]	β	0.249352	-0.126129	-0.168813	0.175283	-0.26989			93099//DMKN	CA-93099-16126-16239-16281-16629[INC][36/130]	β	-0.119202	0.0549359	0.0416196	-0.0538691	0.396846
137695//TMEM68	CA-137695-3058-12346-12391-19915[INC][3/1][UPT]	β	0.101222	-0.154864	-0.0698839	0.0597322	0.0590031			9320//TRIP12	CA-9320-44958-64408-64534-65365[INC][11/16]	β	-0.21186	0.255405	0.12342	-0.508103	0.3855
138255//C9orf135	CA-138255-40163-69023-69081-88139[INC][11/2][DNT]	β	0.219296	-0.102868	-0.28172	0.120179	0.11827			9326//ZNHIT3	CA-9326-3157-3306-3338-9184[INC][117/44][UPT]	β	-0.180257	0.136987	0.0947608	0.00771791	0.187567
1387//CREBBP	CA-1387-142722-143396-143543-146305[INC][1/1]	β	0.127171	0.116105	0.134783	-0.727147	0.0992			94134//ARHGAP12	CA-94134-92206-92523-92538-100042[INC][11/9]	β	-0.271953	0.355556	0.140274	0.130796	0.138048
1431//CS	CA-1431-17476-19534-19600-20400[INC][840/13]	β	0.105062	-0.303093	0.0382891	0.0630037	0.0609929			9448//MAP4K4	CA-9448-165162-166122-166284-170227[INC][13/27]	β	-0.149923	0.0774842	0.0269572	NA	0.155498
144348//ZNF664	CA-144348-3806-17828-17924-41166[INC][24/5]	β	0.210469	-0.248464	0.0932879	-0.0044728	-0.689431			9577//BRE	CA-9577-3228-4768-4834-6918[INC][23/143][UPT]	β	-0.129726	-0.0290359	0.133146	-0.0708161	0.142296
144348//ZNF664	CA-144348-3806-17831-17924-41166[INC][17/5]	β	0.305158	-0.343021	0.0731091	-0.28848	-0.67902			9584//RBM39	CA-9584-13396-15785-15875-15971[INC][1/8]	β	-0.123637	0.130067	0.080439	0.0667958	0.147145
1453//CSNK1D	CA-1453-27844-30679-30743-31887[INC][60/36][DNT]	β	0.156177	0.0863164	-0.146334	-0.239057	0.138042			960//CD44	CA-960-54196-75376-75580-78982[INC][3/109]	β	-0.198065	0.0382276	0.298829	-0.478373	0.264482
1457//CSNK2A1	CA-1457-3167-38178-38388-41609[INC][249/20][UPT]	β	0.101585	0.140719	-0.145322	0.151776	-0.25524			960//CD44	CA-960-54196-70242-70374-72235[INC][3/42]	β	-0.102693	0.0143102	0.0799927	-0.0902379	0.0568227
148362//BROX	CA-148362-3853-5581-5706-6120[INC][2/19][UPT]	β	0.194805	-0.0984683	-0.149502	-0.0927835	-0.0951374			9643//MORF4L2	CA-9643-5988-12507-12658-14107[INC][3/133][DNT]	β	-0.239327	-0.0941557	0.210148	0.293921	0.195748
149773//LOC149773	CA-149773-7221-9011-9173-10790[INC][3/2]	β	0.221186	-0.134613	-0.212542	NA	-0.359336			9643//MORF4L2	CA-9643-5988-6429-6478-14107[INC][6/133][DNT]	β	-0.348938	0.0486453	0.320585	0.423077	0.17259
1508//CTSB	CA-1508-6762-9658-9732-17658[INC][10/173]	β	0.122165	0.090955	-0.142628	-0.136993	-0.0857789			9657//IQCB1	CA-9657-48007-49647-49796-56205[INC][27/2]	β	-0.136863	0.124618	0.11749	-0.253053	0.106498
152137//CCDC50	CA-152137-43952-48977-49505-54074[INC][3/44]	β	0.225075	0.0318495	-0.226182	-0.317619	-0.0386181			9667//SAFB2	CA-9667-13388-14297-14808-15239[INC][4/2]	β	-0.154734	0.151967	0.0572887	0.285011	0.0673387
152815//THAP6	CA-152815-5536-10292-10418-15516[INC][17/2][DNT]	β	0.153427	-0.185994	0.0876382	-0.459634	-0.306121			9698//PUM1	CA-9698-102736-103807-104044-114736[INC][25/5]	β	-0.283072	0.0755373	0.107806	0.0941347	0.121495
152926//PPM1K	CA-152926-3331-9094-9201-10493[INC][2/19][UPT]	β	0.117608	0.0815698	-0.158154	0.145829	-0.0390831			9705//ST18	CA-9705-192139-194978-195067-198622[INC][2/2]	β	-0.132299	-0.0869954	0.18641	-0.0127167	0.0606814
161823//ADAL	CA-161823-3045-4226-4327-5637[INC][2/1][UPT]	β	0.18523	0.142609	-0.206868	0.129952	-0.163558			9705//ST18	CA-9705-192139-194978-195134-198622[INC][1/2]	β	-0.138065	-0.0911747	0.189112	0.0381268	0.0383228
1643//DDB2	CA-1643-23471-25677-25771-25895[INC][2/42]	β	0.210876	0.0928214	-0.238038	0.528279	-0.0831482			9705//ST18	CA-9705-192139-194978-195138-198622[INC][3/2]	β	-0.113927	-0.081329	0.17501	-0.0527311	0.0206713
10006//ABI1	CA-10006-105026-108346-108433-112304[INC][34/21]	INS/GCG	0.0526624	0.184983	-0.190207	0.180456	0.00862146			9728//SECISBP2L	CA-9728-22199-30011-30146-31935[INC][7/7]	β	-0.26338	0.0584157	0.156779	0.338368	0.395066
167153//PAPD4	CA-167153-39771-47538-47582-59472[INC][14/5]	INS/GCG	-0.295305	0.298767	0.216104	-0.0277995	0.284472			9776//ATG13	CA-9776-4100-15769-15825-30003[INC][35/39]	β	-0.186163	-0.169947	0.213479	0.199081	0.201238
1739//DLG1	CA-1739-107152-151780-151834-158808[INC][7/3]	INS/GCG	-0.058468	0.134918	-0.0308547	0.130993	-0.0228062			9776//ATG13	CA-9776-4100-15631-15825-30003[INC][1/39]	β	-0.226492	-0.171366	0.263339	0.22807	0.235081
1798//DPAGT1	CA-1798-3581-4028-4058-4232[INC][1/11][UPT]	INS/GCG	-0.109083	0.11489	0.0279223	0.109987	0.117206			9779//TBC1D5	CA-9779-121900-122983-123101-237143[INC][7/28]	β	-0.104462	-0.136322	0.275628	-0.284303	-0.218377
1841//DTYMK	CA-1841-4200-9649-9740-11319[INC][118/19]	INS/GCG	0.203671	0.224215	-0.267579	0.198675	0.0842893			9779//TBC1D5	CA-9779-237275-317229-317299-339222[INC][49/10]	β	-0.159729	0.151852	0.158316	-0.138189	0.195462
1915//EEF1A1	CA-1915-4150-4516-4700-4804[INC][2/3]	INS/GCG	0.209951	0.206089	-0.307106	0.0751781	0.0654122			9784//SNX17	CA-9784-3848-5127-5245-5544[INC][14/6]	β	-0.157303	0.0929889	0.125749	0.0882353	0.0887324
1936//EEF1D	CA-1936-8029-10594-11685-13823[INC][4/1]	INS/GCG	-0.228032	0.209908	0.237427	-0.508143	-0.509804			9857//CEP350	CA-9857-35514-38734-38849-40289[INC][5/2]	β	-0.25437	0.102847	0.0818546	0.0967185	0.104478
195827//AAED1	CA-195827-6928-12293-12425-16431[INC][30/7][DNT]	INS/GCG	-0.0392302	0.137564	0.0400935	0.361152	-0.66824			9877//ZC3H11A	CA-9877-3172-3670-3874-8952[INC][12/25][UPT]	β	-0.210958	0.173084	0.227382	-0.216327	-0.110376
196294//IMMP1L	CA-196294-3104-38836-38899-42825[INC][2/1][UPT]	INS/GCG	0.222475	0.292865	-0.397316	-0.0191874	0.464322			9877//ZC3H11A	CA-9877-3172-3670-3979-8952[INC][4/25][UPT]	β	-0.205769	0.103005	0.236025	-0.123811	-0.0372965
196294//IMMP1L	CA-196294-38899-42825-42883-49317[INC][2/3]	INS/GCG	-0.12244	0.134808	0.00403675	0.218367	-0.0974145			9877//ZC3H11A	CA-9877-3172-3828-3874-8952[INC][1/25][UPT]	β	-0.186314	0.137501	0.21946	-0.206953	-0.110045
1996//ELAVL4	CA-1996-64951-96758-96845-99943[INC][2/21][UPT]	INS/GCG	0.262047	0.173565	-0.30076	-0.332123	0.297436			9877//ZC3H11A	CA-9877-3172-3828-3979-8952[INC][7/25][UPT]	β	-0.170513	0.0315994	0.222972	-0.103194	-0.027701
199704//ZNF585A	CA-199704-5875-10017-10119-19358[INC][10/41]	INS/GCG	-0.0886972	0.118886	0.0335506	0.195122	-0.0544694			9892//SNAP91	CA-9892-152305-156163-156266-158123[INC][21/1][DNT]	β	-0.126158	-0.129378	0.14996	0.193046	0.136095
200373//PCDP1	CA-200373-4822-7636-7737-18240[INC][16/4]	INS/GCG	-0.089616	0.123311	-0.0254863	0.141618	0.129458			9898//UBAP2L	CA-9898-51776-52183-52234-53021[INC][3/10][DNT]	β	-0.217603	-0.0348564	0.329438	-0.246347	-0.0946556
201283//AMZ2P1	CA-201283-3026-3944-4031-5068[INC][4/2][UPT]	INS/GCG	-0.121276	0.160782	0.0477375	0.0881801	-0.00960591			9958//USP15	CA-9958-98136-117050-117196-124150[INC][5/17]	β	-0.138545	-0.00077188	0.162813	-0.0974178	-0.0990453
201283//AMZ2P1	CA-201283-3635-3944-4031-5068[INC][2/3][UPT]	INS/GCG	0.19408	0.275996	-0.330091	0.336616	0.353052			10724//MGEA5	CA-10724-23486-27467-27553-28522[INC][29/4]	β	-0.154458	0.217396	0.0675615	0.273039	-0.326257
201965//RWDD4	CA-201965-6298-10855-10961-11047[INC][4/2]	INS/GCG	-0.195297	0.262895	0.222853	-0.633437	0.262458			10730//YME1L1	CA-10730-11993-14935-15034-21035[INC][138/31]	β	-0.287639	0.161961	0.18809	0.128737	0.153521
201965//RWDD4	CA-201965-6298-10851-10961-11047[INC][63/2]	INS/GCG	-0.113438	0.160081	0.13303	-0.42414	0.155665			10765//KDM5B	CA-10765-34405-35201-35317-36686[INC][2/200]	β	-0.127812	-0.078636	0.270978	-0.0722969	-0.0765064
202243//CCDC125	CA-202243-3347-9537-9599-12379[INC][1/3][UPT]	INS/GCG	0.0573642	0.123732	0.239265	0.213812	-0.521137			10765//KDM5B	CA-10765-44496-44917-45025-47276[INC][2/24]	β	-0.102923	-0.0796748	0.0263553	-0.0766823	0.466888
202243//CCDC125	CA-202243-3347-9540-9599-12379[INC][4/3][UPT]	INS/GCG	0.0707853	0.147725	0.175374	0.197103	-0.678545			10780//ZNF234	CA-10780-3811-6000-6091-10214[INC][28/1]	β	-0.144068	0.07173	0.109855	0.0666014	0.069176
2058//EPRS	CA-2058-31210-31512-31533-38602[INC][1/49]	INS/GCG	-0.00596556	0.160986	-0.0448942	-0.163902	-0.16179			10827//FAM114A2	CA-10827-3081-3503-3645-6970[INC][19/86][UPT]	β	-0.117634	0.123002	0.015894	0.694701	-0.182286
22//ABCB7	CA-22-3193-44463-44544-46325[INC][86/3][UPT]	INS/GCG	-0.0958447	0.109585	0.00450444	0.130112	0.133143			10907//TXNL4A	CA-10907-3293-4782-4931-13831[INC][18/129][UPT]	β	-0.149763	0.132888	0.116917	0.113801	-0.178922
22//ABCB7	CA-22-3193-44466-44544-46325[INC][79/3][UPT]	INS/GCG	-0.0969137	0.100923	0.00412936	0.123949	0.132263			10927//SPIN1	CA-10927-63608-77114-77368-82990[INC][38/13]	β	-0.134226	0.0565999	0.08987	0.111669	0.115607
221120//ALKBH3	CA-221120-12022-14234-14323-23709[INC][31/6]	INS/GCG	-0.00352155	0.103174	-0.0147445	-0.25377	0.152667			10927//SPIN1	CA-10927-63608-77114-77250-82990[INC][1/13]	β	-0.201481	0.104915	0.118593	0.195122	0.204499
221264//AKD1	CA-221264-49599-52596-52695-60889[INC][8/1]	INS/GCG	0.106867	0.112915	-0.15071	0.112281	0.112755			10933//MORF4L1	CA-10933-16447-17488-17569-21208[INC][725/7]	β	-0.213798	0.169525	0.389842	0.616687	-0.308184
22832//KIAA1009	CA-22832-9561-11403-11515-14695[INC][4/7]	INS/GCG	0.000644804	0.191676	-0.0919111	0.440764	-0.246563			10961//ERP29	CA-10961-3262-9408-9534-11802[INC][1/34][UPT][DNT]	β	-0.11446	-0.0485829	0.13439	-0.00830387	0.0181371
22872//SEC31A	CA-22872-30949-31694-31733-36502[INC][8/26]	INS/GCG	0.080523	0.110481	-0.205284	0.203805	0.0929445			11102//RPP14	CA-11102-3173-7045-7162-7262[INC][1/21][UPT]	β	-0.123603	-0.199245	0.228382	-0.31308	0.225719
22873//DZIP1	CA-22873-41704-48282-48342-53620[INC][13/2]	INS/GCG	0.0939325	0.115892	0.00388599	0.206897	-0.571534			11102//RPP14	CA-11102-3173-7064-7162-7262[INC][30/21][UPT]	β	-0.134426	-0.211255	0.219606	-0.38402	0.236701
22907//DHX30	CA-22907-49646-49725-49861-49958[INC][1/1][DNT]	INS/GCG	0.190305	0.151919	-0.371188	0.140275	0.155449			11244//ZHX1	CA-11244-11269-22370-25220-28221[INC][6/6][DNT]	β	-0.155887	0.157012	0.146519	-0.0113075	-0.0515749
22998//LIMCH1	CA-22998-308880-312931-313006-313767[INC][2/43]	INS/GCG	-0.032808	0.258176	-0.114871	0.0293994	-0.02346			113402//SFT2D1	CA-113402-3085-14056-14119-15256[INC][3/106][UPT]	β	-0.2318	0.187591	0.190045	-0.413957	0.397297
23032//USP33	CA-23032-3210-17253-17432-21104[INC][19/111][UPT]	INS/GCG	-0.0569717	0.169269	-0.0290312	-0.189856	0.240926			113402//SFT2D1	CA-113402-3085-14105-14119-15256[INC][1/106][UPT]	β	-0.231869	0.177676	0.200955	-0.487868	0.417614
23077//MYCBP2	CA-23077-208670-211547-211703-231029[INC][3/12][DNT]	INS/GCG	-0.0647407	0.159805	0.0370634	-0.00954115	-0.0620256			113402//SFT2D1	CA-113402-3085-14096-14119-15256[INC][13/106][UPT]	β	-0.195693	0.128085	0.16923	-0.57517	0.313433
23077//MYCBP2	CA-23077-208670-211523-211703-231029[INC][2/12][DNT]	INS/GCG	-0.0176967	0.113867	-0.00918964	-0.0509358	-0.0164761			114882//OSBPL8	CA-114882-75300-102914-102951-111821[INC][36/24]	β	-0.253024	0.192735	0.0259733	0.349989	0.437686
23095//KIF1B	CA-23095-129498-129665-129828-132063[INC][14/1]	INS/GCG	0.124941	0.200445	-0.395094	0.174081	0.183299			114883//OSBPL9	CA-114883-38168-55560-55639-100129[INC][113/28]	β	-0.100706	0.0547005	-0.00659969	-0.0224555	0.305868
23131//GPATCH8	CA-23131-42118-67874-67919-70044[INC][1/18]	INS/GCG	-0.0502792	0.117912	-0.0385246	0.521515	-0.104			114883//OSBPL9	CA-114883-132884-134495-134525-136271[INC][201/6]	β	-0.266208	0.134723	0.167504	0.1213	0.114493
23142//DCUN1D4	CA-23142-46529-47013-47135-51650[INC][3/104]	INS/GCG	-0.140104	0.131493	0.0879693	0.178318	0.07546			1153//CIRBP	CA-1153-5784-7226-7448-8039[INC][3/51]	β	-0.158139	-0.193274	0.198118	-0.129808	0.450891
23175//LPIN1	CA-23175-72093-81168-81286-90954[INC][11/106][UPT]	INS/GCG	-0.131376	0.142005	-0.034347	0.302624	-0.0762527			1153//CIRBP	CA-1153-5784-7333-7448-8039[INC][1/51]	β	-0.160816	-0.189195	0.197371	-0.125906	0.455118
23262//PPIP5K2	CA-23262-53633-56678-56852-58116[INC][8/9]	INS/GCG	-0.0954319	0.340116	0.0321697	-0.399577	-0.101282			117178//SSX2IP	CA-117178-3187-22249-22381-22742[INC][18/11][UPT]	β	-0.183885	0.110154	0.095942	0.0170833	-0.186732
23265//EXOC7	CA-23265-12374-15552-15645-17467[INC][11/28]	INS/GCG	-0.0510131	0.216533	-0.0592829	-0.0511518	-0.00700086			117178//SSX2IP	CA-117178-3404-22249-22381-22742[INC][18/8][UPT]	β	-0.168461	0.102511	0.142304	-0.0843332	-0.228416
23265//EXOC7	CA-23265-12374-16390-16459-17467[INC][6/28]	INS/GCG	-0.0699457	0.155362	-0.00144721	-0.0417613	0.0471889			118//ADD1	CA-118-85256-85785-85819-87314[INC][18/47][DNT]	β	-0.102648	-0.106322	0.185788	-0.0963542	-0.0956072
23291//FBXW11	CA-23291-3416-12822-12984-99076[INC][2/24][UPT]	INS/GCG	-0.300189	0.175949	0.271362	-0.33696	0.16305			118491//TTC18	CA-118491-87427-88842-88932-92144[INC][10/6]	β	-0.273443	0.328431	-0.025471	0.283055	0.285556
23318//ZCCHC11	CA-23318-74287-74455-74668-78208[INC][18/3]	INS/GCG	0.0308633	0.19198	-0.127352	0.178642	0.17585			120526//DNAJC24	CA-120526-4030-41280-41501-47981[INC][1/35]	β	-0.150965	-0.0205328	0.165764	-0.0282454	0.0379484
23318//ZCCHC11	CA-23318-94957-97641-97755-109423[INC][19/2]	INS/GCG	0.148422	0.113408	-0.0693423	0.120157	-0.53333			120526//DNAJC24	CA-120526-48120-55142-55303-59457[INC][2/22]	β	-0.116706	0.136266	0.099772	-0.0639134	-0.0977011
23345//SYNE1	CA-23345-508278-509621-509680-517723[INC][23/7][DNT]	INS/GCG	-0.0206025	0.125531	-0.123672	0.309953	0.0949082			125476//INO80C	CA-125476-3273-13552-13606-20428[INC][1/17][UPT]	β	-0.114452	0.0222158	0.028246	-0.0878768	0.257404
23350//U2SURP	CA-23350-24535-25445-25489-28619[INC][22/4]	INS/GCG	-0.0768688	0.14733	0.075922	-0.408303	0.178999			126969//SLC44A3	CA-126969-73926-74939-75176-77476[INC][24/1][DNT]	β	-0.289647	-0.125731	0.133333	0.0531561	0.064257
23352//UBR4	CA-23352-71906-72360-72465-74032[INC][5/2]	INS/GCG	-0.0186936	0.182171	-0.000910572	-0.316573	0.229364			130026//ICA1L	CA-130026-4119-5043-5113-45632[INC][8/10]	β	-0.214088	0.254992	0.0564802	0.228667	0.313747
23360//FNBP4	CA-23360-46414-47125-47466-50355[INC][13/2]	INS/GCG	-0.311258	0.155629	0.221698	0.139881	0.149206			131474//CHCHD4	CA-131474-3217-5785-5955-11347[INC][6/29][UPT]	β	-0.123556	0.305246	-0.0861722	0.415526	-0.139815
23369//PUM2	CA-23369-47437-51564-51801-66923[INC][13/10]	INS/GCG	-0.30186	0.236067	0.486337	-0.133737	NA			1316//KLF6	CA-1316-6641-8052-8176-8691[INC][51/5][DNT]	β	-0.137575	0.128085	0.0923394	-0.149036	-0.00574713
23386//NUDCD3	CA-23386-3378-8164-8256-8502[INC][2/119][UPT]	INS/GCG	-0.0570983	0.113674	0.0351636	-0.0288066	-0.0292398			131965//METTL6	CA-131965-4249-5446-5581-14593[INC][26/2]	β	-0.165154	0.0898765	0.123725	0.0877108	0.0935733
23473//CAPN7	CA-23473-27310-28885-28933-29293[INC][1/12]	INS/GCG	-0.0888383	0.239264	-0.0534979	NA	-0.046595			132949//AASDH	CA-132949-41210-45182-45346-46788[INC][12/1]	β	-0.105818	-0.0339056	0.109402	0.140927	0.133333
23473//CAPN7	CA-23473-39028-42300-42446-43506[INC][17/1]	INS/GCG	0.111421	0.239619	-0.235079	0.262929	-0.627061			134429//STARD4	CA-134429-9130-13371-13498-14343[INC][56/17]	β	-0.104571	-0.190965	0.000698629	0.20405	0.203101
23514//KIAA0146	CA-23514-33238-35967-36131-138447[INC][84/21]	INS/GCG	0.045487	0.150634	-0.180325	0.138832	0.130941			138255//C9orf135	CA-138255-40163-67238-67308-69023[INC][1/12]	β	-0.243686	-0.147918	0.373964	0.00418936	-0.164958
23518//R3HDM1	CA-23518-76504-87639-87681-88155[INC][10/2]	INS/GCG	0.142006	0.170213	-0.236944	-0.0367187	0.174229			1385//CREB1	CA-1385-33481-34227-34269-40571[INC][40/70]	β	-0.174813	0.0738025	0.225788	-0.298338	-0.288229
23544//SEZ6L	CA-23544-199093-206977-207010-209104[INC][4/5]	INS/GCG	-0.171767	0.289319	0.00470576	0.303463	0.140985			1390//CREM	CA-1390-3353-24527-24651-55048[INC][22/9][UPT]	β	-0.133457	0.0468975	0.049958	0.112775	0.123433
23554//TSPAN12	CA-23554-45395-46876-47119-50553[INC][1/27]	INS/GCG	-0.0520598	0.172234	0.000298772	-0.0314083	-0.0320248			139324//HDX	CA-139324-3138-17347-17456-30082[INC][7/21][UPT]	β	-0.116732	0.559917	-0.20497	NA	0.558874
23556//PIGN	CA-23556-3213-26400-26526-27727[INC][22/3][UPT]	INS/GCG	-0.160576	0.253394	0.0119455	NA	-0.823129			1416//CRYBB2P1	CA-1416-3198-8229-8348-10625[INC][33/26][UPT]	β	-0.148569	-0.0724425	0.191052	-0.128572	0.0529759
23556//PIGN	CA-23556-3213-26400-26526-28671[INC][12/30][UPT]	INS/GCG	0.00820451	0.299611	-0.158397	-0.300828	-0.284101			143187//VTI1A	CA-143187-83168-89533-89554-94249[INC][10/71]	β	-0.145012	0.236555	0.075567	-0.126214	-0.134715
23557//SNAPIN	CA-23557-3218-3469-3516-3779[INC][130/10][UPT]	INS/GCG	-0.0838152	0.106647	0.0367987	0.0301334	0.0638138			143879//KBTBD3	CA-143879-3427-4031-4232-21629[INC][17/13][UPT]	β	-0.109808	0.124639	0.10345	-0.255305	-0.0265093
23597//ACOT9	CA-23597-24410-33082-33156-38346[INC][52/2]	INS/GCG	-0.0751011	0.167053	-0.0122112	0.133953	-0.186659			145282//MIPOL1	CA-145282-3192-24640-24779-52190[INC][1/8][UPT]	β	-0.157694	-0.178109	0.0472727	-0.324361	0.762431
23600//AMACR	CA-23600-121773-122794-122955-128701[INC][47/33]	INS/GCG	-0.288899	0.18804	0.231754	0.115987	0.339219			147947//ZNF542	CA-147947-3838-4180-4239-8058[INC][11/75]	β	-0.108993	-0.0634559	0.0361497	0.579323	0.113679
23613//ZMYND8	CA-23613-138510-147104-147188-148932[INC][1/2][DNT]	INS/GCG	0.348858	0.249657	-0.49264	0.233333	0.246612			149773//LOC149773	CA-149773-3362-7125-7221-10790[INC][2/4][UPT]	β	-0.326987	0.160797	0.44555	-0.441985	0.451172
23639//LRRC6	CA-23639-40633-45604-45828-53113[INC][9/2]	INS/GCG	0.105466	0.232932	-0.269979	0.213235	0.212454			149773//LOC149773	CA-149773-3362-7125-7247-10790[INC][2/4][UPT]	β	-0.317959	0.191118	0.433646	-0.385068	0.501806
23646//PLD3	CA-23646-3344-20128-20161-20994[INC][7/23][UPT]	INS/GCG	-0.0523525	0.121877	0.0975082	-0.180551	-0.159649			1500//CTNND1	CA-1500-105978-106392-106479-106774[INC][26/82][DNT]	β	-0.104587	-0.292435	0.398893	0.0961285	-0.179112
23786//BCL2L13	CA-23786-53424-66524-66668-90958[INC][7/4][DNT]	INS/GCG	-0.00208498	0.235043	0.244999	0.223404	-0.847095			151011//SEPT10	CA-151011-3409-24087-24156-31368[INC][68/8][UPT]	β	-0.154351	0.0904806	0.103236	0.104945	0.107216
246126//TXLNG2P	CA-246126-23150-24012-24293-25163[INC][1/9]	INS/GCG	0.0835006	0.238061	-0.264731	0.644928	0.653211			153562//MARVELD2	CA-153562-8420-12489-12525-20415[INC][12/2]	β	-0.133773	-0.0447176	0.0937354	0.147768	0.0440548
246126//TXLNG2P	CA-246126-23150-24012-24054-25163[INC][1/9]	INS/GCG	0.0328054	0.287239	-0.251941	0.693957	0.703557			155370//SBDSP1	CA-155370-3411-4320-4442-5230[INC][29/15][UPT]	β	-0.161599	0.178626	0.097316	0.419342	-0.0538086
253260//RICTOR	CA-253260-3071-3241-3289-56263[INC][30/3][UPT]	INS/GCG	-0.0575654	0.111637	-0.0207229	0.104796	-0.0361562			157574//FBXO16	CA-157574-9971-19511-19547-29500[INC][18/4]	β	-0.110647	0.106435	0.0303173	0.147165	0.145759
253558//LCLAT1	CA-253558-3127-15295-15466-81330[INC][1/13][UPT]	INS/GCG	-0.015884	0.281054	-0.121203	-0.0873827	0.118507			161823//ADAL	CA-161823-3186-4226-4327-5637[INC][23/4][UPT]	β	-0.139748	-0.142918	0.154807	0.186144	0.190272
253558//LCLAT1	CA-253558-89058-108236-108393-117889[INC][2/15]	INS/GCG	-0.0504485	0.226414	-0.0102112	-0.0962945	-0.109664			161823//ADAL	CA-161823-18307-19342-19423-21233[INC][10/4]	β	-0.321757	0.257692	0.21106	0.235294	0.237168
256309//CCDC110	CA-256309-3815-11710-11766-12051[INC][42/4]	INS/GCG	-0.126969	0.277148	0.0209852	-0.0272727	-0.30086			1622//DBI	CA-1622-3287-3631-3717-4260[INC][5/6][UPT]	β	-0.209288	0.241497	0.150691	0.242123	-0.00895197
25778//DSTYK	CA-25778-63920-66260-66395-66854[INC][21/5][DNT]	INS/GCG	-0.257143	0.192308	0.190275	0.159433	0.163636			163081//ZNF567	CA-163081-3098-8402-8477-25986[INC][6/8]	β	-0.101759	-0.0878094	0.118966	0.035006	0.128
25870//SUMF2	CA-25870-11888-12890-12995-13362[INC][1/27]	INS/GCG	0.244993	0.158611	-0.27965	0.201252	0.0233502			163081//ZNF567	CA-163081-26468-32548-34162-36789[INC][1/4][DNT]	β	-0.157074	0.04968	0.227264	0.0432114	-0.397093
25875//LETMD1	CA-25875-3887-10536-10723-10845[INC][10/1]	INS/GCG	0.264728	0.260274	-0.458634	0.229069	0.231864			163183//SYNE4	CA-163183-6438-8099-8158-8250[INC][18/2]	β	-0.109661	-0.10205	0.172862	-0.0715281	0.0227369
25875//LETMD1	CA-25875-3887-10688-10723-10845[INC][4/1]	INS/GCG	0.270298	0.255988	-0.45179	0.227545	0.230303			163255//ZNF540	CA-163255-56803-58057-58156-68563[INC][4/2][DNT]	β	-0.120673	0.049364	0.106157	0.100806	0.102041
25875//LETMD1	CA-25875-3887-6793-6909-10688[INC][1/4]	INS/GCG	-0.12389	0.126144	0.0666085	0.111111	0.114709			163590//TOR1AIP2	CA-163590-3568-14952-15371-27995[INC][2/3]	β	-0.244236	0.168802	0.221451	0.305283	-0.373098
25875//LETMD1	CA-25875-3887-6793-6909-10845[INC][3/1]	INS/GCG	0.260937	0.283113	-0.449011	0.254844	0.261668			10006//ABI1	CA-10006-87023-92998-93013-93742[INC][191/203]	INS/GCG	0.0170912	-0.307504	0.0385813	0.140787	0.143649
25875//LETMD1	CA-25875-3887-6793-6948-8479[INC][3/32]	INS/GCG	-0.0906164	0.133199	0.0121942	0.117438	0.121212			10006//ABI1	CA-10006-98870-104852-105026-112304[INC][9/18]	INS/GCG	0.028971	-0.1253	-0.00533981	0.0619835	0.0566394
25913//POT1	CA-25913-40718-61942-62073-69343[INC][28/6]	INS/GCG	-0.447148	0.228477	0.281993	-0.734125	0.272125			10006//ABI1	CA-10006-98870-108346-108433-112304[INC][3/18]	INS/GCG	0.118174	-0.22638	-0.104393	0.183299	0.172414
25913//POT1	CA-25913-97705-103641-103730-105678[INC][16/1]	INS/GCG	-0.0203191	0.110815	-0.0407447	0.101977	0.10117			10006//ABI1	CA-10006-98870-104849-105026-112304[INC][8/18]	INS/GCG	0.0354886	-0.210121	-0.0078968	0.0444006	0.0444444
25950//RWDD3	CA-25950-144799-150260-150393-154694[INC][7/33][UPT]	INS/GCG	-0.0824424	0.135632	-0.0804078	0.0867367	0.608683			100131089//LOC100131089	CA-100131089-9759-28150-28291-28910[INC][2/5]	INS/GCG	-0.140854	-0.215598	0.329476	0.577478	-0.475814
25950//RWDD3	CA-25950-144799-154694-155199-157239[INC][3/1][UPT][DNT]	INS/GCG	0.0530608	0.160014	-0.13685	0.272736	-0.520957			167227//DCP2	CA-167227-3277-7332-7462-12125[INC][2/37][UPT]	INS/GCG	-0.0705421	-0.11014	0.21038	-0.102273	-0.11014
25950//RWDD3	CA-25950-144799-154694-155182-157239[INC][1/1][UPT][DNT]	INS/GCG	0.0310649	0.149722	-0.129316	0.266717	-0.418219			167691//LCA5	CA-167691-3266-15161-15267-21345[INC][1/14][UPT]	INS/GCG	0.18273	-0.216529	-0.0855852	NA	-0.205651
26010//SPATS2L	CA-26010-116616-136241-136448-137768[INC][32/54]	INS/GCG	-0.129576	0.363782	-0.185817	0.200724	-0.268722			1728//NQO1	CA-1728-11508-14553-14667-16501[INC][338/66]	INS/GCG	0.083467	-0.289946	0.140537	0.196244	-0.0718207
26054//SENP6	CA-26054-35906-41778-41799-48825[INC][11/12]	INS/GCG	-0.193314	0.122263	0.150407	0.11414	0.113176			196951//C15orf33	CA-196951-12707-17703-17766-33914[INC][2/29]	INS/GCG	0.00552036	-0.14764	0.14022	-0.188725	-0.190123
26054//SENP6	CA-26054-35906-41781-41799-48825[INC][9/12]	INS/GCG	-0.2008	0.119217	0.141694	0.108414	0.105429			1981//EIF4G1	CA-1981-3180-5826-6003-6222[INC][11/6][UPT]	INS/GCG	0.148571	-0.175519	-0.133674	0.0698925	-0.0925435
26058//GIGYF2	CA-26058-3088-9119-9185-40850[INC][37/5][UPT]	INS/GCG	0.15036	0.109983	-0.215514	-0.0982187	0.101167			199746//U2AF1L4	CA-199746-3311-3743-3810-4014[INC][6/11]	INS/GCG	-0.000209823	-0.204052	0.105594	-0.232814	0.0369746
26058//GIGYF2	CA-26058-9185-36817-36930-40850[INC][1/73]	INS/GCG	-0.0774735	0.219337	-0.00851671	-0.0673854	-0.0660793			199746//U2AF1L4	CA-199746-3311-3697-3810-4014[INC][7/11]	INS/GCG	-0.038806	-0.147883	0.120573	-0.216038	0.0817664
26061//HACL1	CA-26061-8240-12943-13024-15011[INC][254/18]	INS/GCG	-0.150032	0.126651	0.0851109	0.113655	0.116562			199746//U2AF1L4	CA-199746-4627-5090-5281-5632[INC][1/65][DNT]	INS/GCG	0.163387	-0.135571	-0.046275	-0.256198	-0.0973279
26061//HACL1	CA-26061-15084-19281-19376-21634[INC][6/19]	INS/GCG	0.0666528	0.192305	-0.0472999	0.239833	-0.504696			1998//ELF2	CA-1998-70587-74682-74769-80395[INC][25/8]	INS/GCG	0.00104913	-0.132392	0.0441501	0.028551	0.0323887
26061//HACL1	CA-26061-15084-18021-18099-21634[INC][3/19]	INS/GCG	-0.0387635	0.247494	0.0354224	0.253025	-0.583717			202243//CCDC125	CA-202243-28791-31221-31396-38116[INC][2/2]	INS/GCG	0.122224	-0.109371	0.0819328	-0.414081	0.0681223
26092//TOR1AIP1	CA-26092-10328-21084-21137-22260[INC][1/1]	INS/GCG	-0.111335	0.20155	0.00154085	0.189091	0.183962			2036//EPB41L1	CA-2036-123873-125853-125937-130372[INC][6/12]	INS/GCG	0.0699335	-0.241179	-0.0235058	0.465278	-0.580952
26136//TES	CA-26136-3242-27041-27127-41527[INC][84/5][UPT]	INS/GCG	0.156098	0.127592	-0.0853693	0.124031	-0.251644			2036//EPB41L1	CA-2036-123873-125856-125937-130372[INC][9/12]	INS/GCG	0.188198	-0.285071	-0.0452695	0.417445	-0.60479
26235//FBXL4	CA-26235-51706-70349-70421-75246[INC][13/2]	INS/GCG	0.117263	0.146123	-0.161892	-0.0248239	0.182143			211//ALAS1	CA-211-3173-3589-3766-4127[INC][37/203][UPT]	INS/GCG	0.0678567	-0.143304	0.0538342	0.168792	-0.306101
26258//PLDN	CA-26258-3307-18885-18969-21209[INC][1/40][UPT]	INS/GCG	-0.0893686	0.125553	0.0234826	0.0799574	0.118857			211//ALAS1	CA-211-3173-3589-3766-4138[INC][3/23][UPT]	INS/GCG	0.0835292	-0.285438	0.041958	0.272269	-0.725879
26258//PLDN	CA-26258-3307-13661-13778-18881[INC][1/24][UPT]	INS/GCG	-0.198575	0.272332	0.236616	-0.210145	-0.210654			2140//EYA3	CA-2140-3114-11186-11306-33543[INC][1/46][UPT]	INS/GCG	0.138388	-0.114502	-0.122852	-0.16642	0.744622
26258//PLDN	CA-26258-3307-18881-18969-21209[INC][24/40][UPT]	INS/GCG	-0.0796512	0.11056	0.0203715	0.0782301	0.10587			2140//EYA3	CA-2140-56094-63711-63849-74398[INC][13/21]	INS/GCG	0.0841822	-0.343606	0.237828	-0.132576	-0.43848
26258//PLDN	CA-26258-3307-7916-8058-18881[INC][108/24][UPT]	INS/GCG	-0.00399833	0.133194	-0.000982983	-0.296886	-0.0549965			2186//BPTF	CA-2186-52357-52892-53081-69180[INC][2/4]	INS/GCG	0.221022	-0.313867	-0.0975479	0.123321	0.0518476
26258//PLDN	CA-26258-3307-7916-8058-21209[INC][9/40][UPT]	INS/GCG	-0.132042	0.164124	0.0439682	0.0922486	0.157179			2186//BPTF	CA-2186-52357-63464-63653-69180[INC][1/4]	INS/GCG	0.10977	-0.186664	-0.0685896	0.0312514	0.0718445
26258//PLDN	CA-26258-8058-18885-18969-21209[INC][18/11]	INS/GCG	0.0209507	0.103274	-0.0790796	0.0431857	0.114085			220929//ZNF438	CA-220929-3105-50511-50569-93286[INC][9/9][UPT]	INS/GCG	-0.0789098	-0.205311	0.185833	0.0273072	0.429109
26260//FBXO25	CA-26260-27637-29078-29128-31807[INC][32/12]	INS/GCG	-0.0880119	0.139731	0.00175415	0.133226	0.131955			220972//MARCH8	CA-220972-3672-44702-44795-64617[INC][6/10][UPT]	INS/GCG	-0.116623	-0.200397	0.192152	0.647383	-0.0336517
2629//GBA	CA-2629-3357-3632-3768-6682[INC][12/77][UPT]	INS/GCG	-0.246308	0.203241	0.215205	0.018069	-0.233227			221016//CCDC7	CA-221016-19937-27951-28118-29368[INC][8/2]	INS/GCG	-0.2377	-0.29308	0.0983352	0.328784	0.431358
2629//GBA	CA-2629-3357-3629-3768-6682[INC][27/77][UPT]	INS/GCG	-0.225452	0.192852	0.20842	-0.189812	-0.265306			221443//C6orf130	CA-221443-4318-5315-5374-8012[INC][7/34][DNT]	INS/GCG	0.0226699	-0.11595	-0.0121382	0.115413	0.096327
26297//SERGEF	CA-26297-3240-5951-6016-8014[INC][1/34][UPT]	INS/GCG	-0.164319	0.145971	0.143802	0.196538	-0.278314			221477//C6orf89	CA-221477-3165-11640-11740-16562[INC][57/119][UPT]	INS/GCG	0.305995	-0.343938	-0.213803	0.424474	-0.0856237
26297//SERGEF	CA-26297-3240-5951-6020-8014[INC][5/34][UPT]	INS/GCG	-0.230983	0.237214	0.163462	0.153257	-0.32898			2273//FHL1	CA-2273-64260-64753-64940-66169[INC][102/7][DNT]	INS/GCG	0.106586	-0.338225	0.17086	0.125	0.0800707
26297//SERGEF	CA-26297-27494-56454-56621-137846[INC][19/8]	INS/GCG	-0.156071	0.167478	0.0260396	0.204456	0.100987			22872//SEC31A	CA-22872-31733-32558-32636-36502[INC][37/8]	INS/GCG	0.0340441	-0.112215	0.00440153	0.0420566	0.0419258
26959//HBP1	CA-26959-3067-8487-8785-13918[INC][2/201][UPT]	INS/GCG	-0.218774	0.318931	0.064815	-0.163362	-0.163671			22874//PLEKHA6	CA-22874-89304-91555-91682-94617[INC][1/7]	INS/GCG	-0.0696248	-0.177578	-0.158561	0.400857	0.58096
27101//CACYBP	CA-27101-3255-3654-3761-8179[INC][1/35][UPT]	INS/GCG	0.0062137	0.118665	-0.0881642	0.107717	0.174121			22905//EPN2	CA-22905-3155-39674-39942-47578[INC][1/145][UPT]	INS/GCG	-0.173913	-0.118644	0.261682	-0.121212	-0.110672
27291//R3HCC1L	CA-27291-31774-54843-54940-76477[INC][19/55]	INS/GCG	-0.0482835	0.176591	0.0182434	-0.261735	-0.26361			230//ALDOC	CA-230-3133-3913-3969-4389[INC][196/2486][UPT]	INS/GCG	0.036496	-0.109584	0.0289346	-0.080048	-0.101754
27314//RAB30	CA-27314-77619-80736-80804-87072[INC][2/2]	INS/GCG	0.0314665	0.149046	0.155817	-0.491074	0.183267			23012//STK38L	CA-23012-56710-59409-59457-60992[INC][2/55]	INS/GCG	-0.0631993	-0.12597	0.198135	-0.131737	-0.13253
2743//GLRB	CA-2743-70835-79593-79886-97307[INC][11/3][DNT]	INS/GCG	0.00660769	0.188668	0.0448844	0.18503	-0.186586			23033//DOPEY1	CA-23033-3114-32065-32158-32259[INC][10/5][UPT]	INS/GCG	0.206523	-0.16081	-0.156064	-0.0651645	0.762516
2775//GNAO1	CA-2775-148522-163045-163199-166527[INC][15/1]	INS/GCG	-0.173913	0.126126	0.0996441	0.0824338	0.0827586			23033//DOPEY1	CA-23033-98254-99994-100054-103196[INC][2/18][DNT]	INS/GCG	0.102434	-0.173008	-0.196442	-0.230231	0.359232
2803//GOLGA4	CA-2803-11294-33345-33411-41767[INC][15/12]	INS/GCG	0.0449005	0.20646	-0.152601	0.0160827	0.058433			23077//MYCBP2	CA-23077-190847-203557-203725-204574[INC][1/8]	INS/GCG	-0.259959	-0.134959	0.435364	0.394879	0.390146
2803//GOLGA4	CA-2803-42082-45823-45871-49044[INC][10/4]	INS/GCG	0.0868115	0.167659	-0.118394	-0.012214	-0.162914			23077//MYCBP2	CA-23077-190847-203500-203725-204574[INC][9/8]	INS/GCG	-0.208609	-0.171938	0.31796	0.280786	0.278915
2803//GOLGA4	CA-2803-94976-96952-96973-97475[INC][41/5]	INS/GCG	0.110712	0.123733	-0.0422877	-0.3538	-0.00981082			23081//KDM4C	CA-23081-75270-87736-87912-96768[INC][60/2]	INS/GCG	0.00858301	-0.369049	0.147495	0.0751252	0.0750626
2803//GOLGA4	CA-2803-114997-121052-121115-125889[INC][39/25][DNT]	INS/GCG	-0.0237327	0.100024	0.0747189	-0.472106	0.09208			23095//KIF1B	CA-23095-64601-65308-65326-67722[INC][7/14]	INS/GCG	-0.00139872	-0.10828	0.161346	NA	-0.0772727
2804//GOLGB1	CA-2804-30506-32999-33122-34266[INC][6/6]	INS/GCG	-0.0232966	0.122137	0.0363142	-0.238564	-0.0969901			23116//FAM179B	CA-23116-52863-63697-63761-66570[INC][2/11]	INS/GCG	0.0426662	-0.240231	0.176169	0.0831013	-0.0740989
2804//GOLGB1	CA-2804-30506-33014-33122-34266[INC][3/6]	INS/GCG	-0.133054	0.197023	0.0795185	-0.328522	0.149207			23137//SMC5	CA-23137-88308-90643-90688-91104[INC][14/1]	INS/GCG	-0.0783095	-0.113466	0.116776	-0.221766	0.120953
2804//GOLGB1	CA-2804-30506-33017-33122-34266[INC][1/6]	INS/GCG	-0.105132	0.247226	0.0615921	-0.342192	-0.029849			23142//DCUN1D4	CA-23142-59269-68810-68866-70960[INC][5/21]	INS/GCG	0.0265351	-0.184089	0.12094	-0.187907	-0.190386
283927//NUDT7	CA-283927-16495-17158-17252-22090[INC][9/6][DNT]	INS/GCG	-0.102607	0.511533	0.0110803	-0.251875	0.087904			23142//DCUN1D4	CA-23142-59269-68810-68897-70960[INC][3/21]	INS/GCG	0.071898	-0.143086	0.0363614	-0.151603	-0.153695
284040//CDRT4	CA-284040-26847-32070-32199-65645[INC][1/1][DNT]	INS/GCG	0.222537	0.150655	-0.447467	0.1436	0.140673			23155//CLCC1	CA-23155-3129-4020-4181-16041[INC][11/25][UPT]	INS/GCG	-0.0333707	-0.110019	0.077022	0.137723	-0.00160995
285315//C3orf33	CA-285315-3128-3543-3670-6675[INC][3/12][UPT]	INS/GCG	-0.0473339	0.126949	-0.0214547	-0.101358	0.0457387			23164//MPRIP	CA-23164-140329-140847-140910-145063[INC][41/53][DNT]	INS/GCG	0.0541574	-0.111011	-0.11875	NA	0.815308
285343//C3orf23	CA-285343-22758-23989-24081-26246[INC][2/55]	INS/GCG	-0.107628	0.272429	-0.0274942	-0.0644959	-0.0649842			23175//LPIN1	CA-23175-99167-101507-101615-104940[INC][9/15]	INS/GCG	-0.189378	-0.157143	0.322401	-0.141284	0.295666
285527//FRYL	CA-285527-277753-280454-280472-281566[INC][8/12]	INS/GCG	-0.11325	0.375598	-0.147674	NA	0.0899522			23258//DENND5A	CA-23258-124230-124841-124924-125481[INC][37/1]	INS/GCG	0.117391	-0.117245	-0.0885012	0.0639053	0.0625
286144//TRIQK	CA-286144-3138-47484-47642-52134[INC][1/5][UPT]	INS/GCG	0.0549682	0.176172	-0.307573	0.474611	0.469262			23262//PPIP5K2	CA-23262-59884-60758-60821-64286[INC][2/13]	INS/GCG	-0.174913	-0.225818	0.268653	0.643526	0.647809
286144//TRIQK	CA-286144-14739-47484-47642-52137[INC][4/27]	INS/GCG	0.0435117	0.161677	0.00254769	-0.0378482	-0.234516			23390//ZDHHC17	CA-23390-54946-59984-60094-61332[INC][3/18]	INS/GCG	0.0823605	-0.185357	0.0669806	-0.146869	-0.125945
28957//MRPS28	CA-28957-3218-4475-4577-30091[INC][1/15][UPT]	INS/GCG	-0.130183	0.150323	-0.0437467	0.342603	0.806157			23411//SIRT1	CA-23411-5865-7213-7455-9733[INC][12/2]	INS/GCG	0.114943	-0.470588	0.14652	0.0854701	0.083682
28987//NOB1	CA-28987-3333-5555-5686-8296[INC][112/11]	INS/GCG	0.104913	0.16838	-0.224584	0.160245	0.158692			23421//ITGB3BP	CA-23421-17746-47440-47510-71305[INC][5/5]	INS/GCG	0.245554	-0.406275	0.0824211	-0.0673151	-0.458505
28989//NTMT1	CA-28989-3140-9494-9710-10898[INC][70/4][UPT]	INS/GCG	-0.0327831	0.105164	0.0284337	-0.157892	-0.374856			23450//SF3B3	CA-23450-27655-29862-29891-33658[INC][6/80]	INS/GCG	-0.154495	-0.144177	0.192463	-0.139731	0.424128
28989//NTMT1	CA-28989-3140-9494-9646-10898[INC][10/4][UPT]	INS/GCG	-0.0392335	0.22779	0.0304048	-0.395131	-0.453573			23514//KIAA0146	CA-23514-455715-469273-469367-477380[INC][2/1][DNT]	INS/GCG	-0.0868756	-0.175119	0.110806	0.206662	0.166143
29058//TMEM230	CA-29058-3345-4482-4588-6642[INC][5/17][UPT]	INS/GCG	-0.0827479	0.315485	-0.0522056	0.717172	-0.292776			23514//KIAA0146	CA-23514-455715-469273-469367-471006[INC][45/1]	INS/GCG	0.0288707	-0.255507	0.0436771	0.0625584	0.062181
29083//GTPBP8	CA-29083-5172-7182-7313-8939[INC][35/6]	INS/GCG	0.0026025	0.168578	-0.14704	0.214033	0.0550823			23524//SRRM2	CA-23524-18933-19176-19271-19668[INC][4/72]	INS/GCG	-0.00893461	-0.140201	0.100727	-0.131894	-0.13253
29086//BABAM1	CA-29086-7233-9481-9602-12072[INC][2/9]	INS/GCG	-0.312591	0.145205	0.217659	0.142282	-0.0120879			23543//RBFOX2	CA-23543-271651-275394-275434-284977[INC][47/29]	INS/GCG	0.0090449	-0.171609	0.0857267	0.182238	0.178918
2932//GSK3B	CA-2932-221005-230789-230828-233812[INC][3/37]	INS/GCG	-0.0602851	0.131316	0.0360618	-0.0476903	-0.0312719			23582//CCNDBP1	CA-23582-3340-3552-3612-6931[INC][8/7][UPT]	INS/GCG	-0.0166249	-0.210818	0.0861369	0.0759494	-0.0148567
2969//GTF2I	CA-2969-62241-64168-64231-74094[INC][28/49]	INS/GCG	-0.0494828	0.255641	0.0315312	0.063992	-0.402561			23582//CCNDBP1	CA-23582-7013-7787-7884-8057[INC][116/23]	INS/GCG	-0.00193784	-0.130465	0.0348322	0.0395249	0.00808097
29896//TRA2A	CA-29896-18675-21955-22144-27502[INC][30/1]	INS/GCG	-0.222387	0.100412	0.168178	0.105864	0.103923			23595//ORC3	CA-23595-7341-7460-7547-14717[INC][15/275]	INS/GCG	-0.0504672	-0.166368	0.184392	0.109864	-0.191471
2990//GUSB	CA-2990-9300-10243-10396-10610[INC][41/9]	INS/GCG	-0.256825	0.131275	0.0496265	NA	NA			23786//BCL2L13	CA-23786-20114-27180-27295-47495[INC][6/114]	INS/GCG	0.164487	-0.248616	0.0529617	-0.24086	-0.229039
29994//BAZ2B	CA-29994-186792-188392-188686-190288[INC][9/5]	INS/GCG	0.240552	0.135163	-0.350075	-0.095544	0.234499			2519//FUCA2	CA-2519-7647-10631-10971-12761[INC][1/1]	INS/GCG	-0.09417	-0.156205	0.160205	0.144633	0.259819
29994//BAZ2B	CA-29994-186792-188392-188647-190288[INC][1/5]	INS/GCG	0.267537	0.165036	-0.366304	-0.161382	0.342045			253461//ZBTB38	CA-253461-65725-66228-66675-82714[INC][1/11]	INS/GCG	0.175122	-0.175431	-0.130968	0.142273	-0.194335
302//ANXA2	CA-302-3044-3648-3729-10669[INC][1/11][UPT]	INS/GCG	-0.200733	0.220765	0.142982	0.21174	-0.190356			255928//SYT14	CA-255928-17583-17881-18086-78459[INC][4/10]	INS/GCG	0.0130852	-0.206774	0.0752813	-0.32589	0.235486
302//ANXA2	CA-302-3729-10669-10774-14900[INC][1/305]	INS/GCG	0.0576175	0.152915	-0.0770653	-0.15378	-0.0955215			255928//SYT14	CA-255928-17583-17945-18086-78459[INC][1/10]	INS/GCG	0.0469703	-0.101657	0.0489799	-0.201143	-0.0488688
3081//HGD	CA-3081-43983-52243-52425-57042[INC][2/1][DNT]	INS/GCG	0.0244379	0.123336	-0.0051886	0.120713	-0.0715066			256309//CCDC110	CA-256309-12117-13600-13711-14521[INC][40/4]	INS/GCG	0.00929909	-0.128306	0.0693878	0.0607685	0.0593368
30836//DNTTIP2	CA-30836-6562-8784-8876-8992[INC][1/45]	INS/GCG	-0.0206697	0.114046	-0.0200033	-0.0229806	-0.0219535			256356//GK5	CA-256356-42679-42814-43897-45558[INC][1/4]	INS/GCG	0.588421	-0.294437	-0.162577	NA	-0.399491
3156//HMGCR	CA-3156-20530-20888-21047-21197[INC][28/10]	INS/GCG	0.202004	0.135606	-0.325363	0.178076	-0.218607			256471//MFSD8	CA-256471-26940-28987-29132-30146[INC][9/3]	INS/GCG	0.154813	-0.292726	0.0319104	0.229508	0.232877
3189//HNRNPH3	CA-3189-8323-9492-9632-10129[INC][10/2]	INS/GCG	0.168136	0.12874	-0.194257	0.123478	0.125775			25821//MTO1	CA-25821-7876-14634-14924-21001[INC][27/4]	INS/GCG	0.0320838	-0.199005	0.0332226	0.0221484	0.0222222
3190//HNRNPK	CA-3190-9138-9681-9753-10255[INC][466/169]	INS/GCG	-0.0918077	0.264774	0.0345598	-0.034129	-0.19628			25821//MTO1	CA-25821-22075-23309-23514-23718[INC][20/1]	INS/GCG	0.105776	-0.251362	-0.0325273	0.120282	0.121056
3257//HPS1	CA-3257-14313-14533-14676-15856[INC][32/17]	INS/GCG	-0.33206	0.188547	0.352214	-0.756711	0.262458			25852//ARMC8	CA-25852-55256-57510-57711-60815[INC][54/2]	INS/GCG	-0.0401264	-0.152619	0.0921322	0.0953347	-0.0175415
3257//HPS1	CA-3257-19377-20058-20157-20305[INC][29/20]	INS/GCG	-0.140241	0.113716	0.0734461	0.361244	-0.0854083			25855//BRMS1	CA-25855-9391-9829-9869-10222[INC][47/3][DNT]	INS/GCG	0.0217677	-0.132884	0.0214791	0.017316	0.0189044
3275//PRMT2	CA-3275-3169-3844-3953-4298[INC][1/7][UPT]	INS/GCG	0.1536	0.22906	-0.262348	-0.102908	-0.088993			25864//ABHD14A	CA-25864-12349-14367-14603-14810[INC][17/2]	INS/GCG	0.0151592	-0.138108	0.0302551	0.0261743	0.0286218
331//XIAP	CA-331-3482-28819-29728-31807[INC][3/4]	INS/GCG	0.0270451	0.213108	-0.207534	0.0795352	0.138454			25871//C3orf17	CA-25871-11664-12004-12066-14278[INC][31/1]	INS/GCG	0.173299	-0.174036	-0.126556	-0.258166	0.377095
340277//FAM221A	CA-340277-3154-7369-7543-12139[INC][22/8][UPT]	INS/GCG	0.0884829	0.169629	-0.174335	-0.0681865	0.0593373			25875//LETMD1	CA-25875-3887-6793-6909-8513[INC][4/39]	INS/GCG	0.205041	-0.225923	-0.12877	0.130472	0.134513
100131755//ARMCX4	CA-100131755-95792-108940-109169-116380[INC][4/6]	INS/GCG	-0.0942353	0.242992	-0.0635383	0.280105	NA			25904//CNOT10	CA-25904-3338-21723-21818-26525[INC][3/2][UPT]	INS/GCG	-0.103489	-0.222288	0.212121	0.156951	0.16129
100131814//LINC00271	CA-100131814-3200-3603-3717-147392[INC][1/7][UPT]	INS/GCG	-0.113689	0.285078	-0.0797083	0.109993	-0.079235			2592//GALT	CA-2592-3670-3903-3979-4243[INC][1/8]	INS/GCG	0.00544565	-0.270315	0.0983091	0.207113	-0.16983
100216479//LOC100216479	CA-100216479-3843-5508-5633-6388[INC][2/5][UPT]	INS/GCG	-0.216427	0.357822	0.179408	-0.201951	-0.0508021			2592//GALT	CA-2592-3670-3903-4117-4243[INC][11/8]	INS/GCG	0.00078474	-0.21227	0.0646631	0.119349	-0.0797456
10042//HMGXB4	CA-10042-9423-9530-9645-10196[INC][30/27]	INS/GCG	-0.23587	0.248795	0.18319	-0.18611	-0.0719519			25957//PNISR	CA-25957-3117-11903-11983-13645[INC][41/7][UPT]	INS/GCG	0.0172676	-0.113439	0.0193742	0.0260123	0.041962
348235//SKA2	CA-348235-27159-38944-39121-46094[INC][87/54][DNT]	INS/GCG	0.160865	0.234408	-0.199317	-0.164782	-0.0699167			26054//SENP6	CA-26054-22720-23845-23953-24994[INC][4/26]	INS/GCG	-0.170743	-0.12753	0.332904	0.0173928	-0.116236
3735//KARS	CA-3735-3110-6225-6405-8964[INC][66/196][UPT]	INS/GCG	-0.179551	0.235705	0.0770595	-0.144218	-0.00169171			26061//HACL1	CA-26061-18099-19281-19376-21634[INC][61/3]	INS/GCG	0.194851	-0.132738	-0.171485	0.0673336	0.140743
374900//ZNF568	CA-374900-4320-9257-9518-11871[INC][12/9]	INS/GCG	-0.0850884	0.306774	-0.00208713	0.0621524	0.00202066			26061//HACL1	CA-26061-24714-29541-29647-31381[INC][22/2]	INS/GCG	0.0522328	-0.191041	0.00157219	0.0328358	0.0342768
375190//LOC375190	CA-375190-43855-47146-47203-48875[INC][20/10][DNT]	INS/GCG	-0.275571	0.209738	0.0417572	0.317766	0.116926			26123//TCTN3	CA-26123-4224-9424-9552-9984[INC][1/6]	INS/GCG	0.0775059	-0.187458	-0.0657169	0.120827	0.112509
375248//ANKRD36	CA-375248-32173-32267-32340-34022[INC][3/1]	INS/GCG	-0.0875091	0.154267	0.321678	-0.362363	-0.783315			26136//TES	CA-26136-43004-44267-44483-44825[INC][30/1]	INS/GCG	0.015375	-0.168054	0.0273582	0.0252033	0.0273973
375248//ANKRD36	CA-375248-82391-82485-82558-84230[INC][8/1]	INS/GCG	0.151982	0.102709	0.144673	0.0537539	-0.777115			26136//TES	CA-26136-43004-44371-44483-44825[INC][1/1]	INS/GCG	0.0251746	-0.228552	0.0408676	0.0403121	0.0426703
375248//ANKRD36	CA-375248-99214-99304-99377-101050[INC][5/4]	INS/GCG	-0.26196	0.215513	0.248626	-0.0692982	-0.0171352			26207//PITPNC1	CA-26207-301262-312785-312904-318291[INC][26/14][DNT]	INS/GCG	-0.0856356	-0.158853	0.143361	-0.0812531	0.100648
375748//ERCC6L2	CA-375748-94097-94841-95008-97958[INC][1/2]	INS/GCG	-0.0995323	0.105913	0.0447248	-0.0598946	NA			26520//TIMM9	CA-26520-3461-6419-6507-18543[INC][88/10]	INS/GCG	0.0204276	-0.177763	0.0294194	-0.0478575	0.0496133
387104//SOGA3	CA-387104-68509-71038-71074-72003[INC][1/22]	INS/GCG	-0.0588779	0.160855	-0.0439198	-0.0835955	-0.0865922			2677//GGCX	CA-2677-3149-3549-3720-5459[INC][138/46][UPT]	INS/GCG	0.220415	-0.150652	-0.24413	0.340309	0.337241
387921//NHLRC3	CA-387921-4394-6787-6988-8772[INC][13/5]	INS/GCG	-0.494306	0.430609	0.452238	-0.0433302	-0.607143			27020//NPTN	CA-27020-3288-44275-44447-62617[INC][1/3][UPT]	INS/GCG	0.0324086	-0.144912	-0.00115226	0.0500431	0.0462889
388796//LOC388796	CA-388796-7335-10609-10696-11872[INC][6/74]	INS/GCG	-0.0448198	0.207311	-0.065577	-0.0471812	-0.0481363			27065//D4S234E	CA-27065-3388-3863-3918-4348[INC][56/86][UPT]	INS/GCG	0.0547896	-0.234353	0.133333	0.126801	0.127907
3895//KTN1	CA-3895-84406-86748-86835-90034[INC][46/47]	INS/GCG	-0.00857456	0.105378	-0.0272864	0.107899	-0.0710129			27067//STAU2	CA-27067-3926-10840-10953-12359[INC][113/13][UPT]	INS/GCG	0.134809	-0.168325	-0.153929	0.233925	0.105369
3993//LLGL2	CA-3993-51559-51751-51794-51908[INC][26/19]	INS/GCG	0.00302633	0.144941	0.00334092	-0.418373	-0.0998769			2710//GK	CA-2710-15226-17653-17760-27016[INC][49/3]	INS/GCG	-0.195148	-0.262775	0.210533	0.16875	0.147139
400506//C16orf88	CA-400506-7053-9730-9799-10584[INC][24/1][UPT]	INS/GCG	0.0866842	0.178824	-0.221741	0.162393	0.16			2710//GK	CA-2710-73823-77107-77194-78373[INC][5/12][DNT]	INS/GCG	-0.0540392	-0.142095	0.195264	-0.544872	-0.537975
4085//MAD2L1	CA-4085-4187-7763-7884-8881[INC][139/9]	INS/GCG	-0.391867	0.198198	0.157406	0.170543	0.169068			27315//PGAP2	CA-27315-13592-16526-16701-29546[INC][5/1]	INS/GCG	-0.148144	-0.199867	0.270744	0.225108	NA
4140//MARK3	CA-4140-109671-117792-117837-120518[INC][16/70][DNT]	INS/GCG	-0.0502767	0.192113	-0.122924	-0.181342	0.592571			2805//GOT1	CA-2805-28018-29899-30050-30139[INC][75/3]	INS/GCG	0.0464322	-0.126896	0.0261893	0.0540645	-0.172182
4149//MAX	CA-4149-3206-3937-3964-11694[INC][78/86][UPT]	INS/GCG	0.147129	0.181527	-0.0851801	0.252525	-0.354839			284040//CDRT4	CA-284040-26847-32070-32199-132346[INC][1/3]	INS/GCG	0.0545361	-0.215283	0.00648094	0.13766	0.135528
4152//MBD1	CA-4152-12098-13234-13306-14956[INC][10/7][DNT]	INS/GCG	-0.0341365	0.14787	-0.0370978	-0.137889	0.281364			284695//ZNF326	CA-284695-13126-15515-15632-17969[INC][1/1]	INS/GCG	-0.0193837	-0.185949	0.0468329	0.0996232	0.00592857
4154//MBNL1	CA-4154-180500-181664-181718-182580[INC][13/48]	INS/GCG	0.0312286	0.331127	-0.0514774	-0.0698529	-0.386701			284695//ZNF326	CA-284695-13126-15493-15632-17969[INC][2/1]	INS/GCG	-0.0143507	-0.177685	0.0433377	0.106642	-0.00782274
4154//MBNL1	CA-4154-182734-190502-190538-191227[INC][20/14]	INS/GCG	-0.139767	0.197436	0.0942861	-0.333801	-0.0491801			285148//IAH1	CA-285148-2359-4446-4499-6681[INC][1/1][UPT]	INS/GCG	-0.0944845	-0.109786	0.0995583	0.0945507	0.0947902
4179//CD46	CA-4179-18158-18741-18786-21283[INC][38/19]	INS/GCG	-0.263952	0.149737	0.193319	-0.0306345	0.213182			285381//DPH3	CA-285381-3221-3760-3835-7160[INC][112/51][UPT][DNT]	INS/GCG	0.0162427	-0.105602	0.0891239	-0.0621584	-0.309336
4200//ME2	CA-4200-56299-63508-63579-64226[INC][33/1]	INS/GCG	0.000466669	0.113187	0.0550102	0.10756	-0.371276			285761//DCBLD1	CA-285761-61369-63467-63555-64871[INC][7/1]	INS/GCG	0.0447823	-0.129066	0.0478404	NA	0.0578871
4287//ATXN3	CA-4287-13529-15771-15876-16303[INC][1/192]	INS/GCG	-0.00333675	0.184442	0.0652673	-0.129221	-0.2461			286053//NSMCE2	CA-286053-62437-67159-67258-93262[INC][2/45]	INS/GCG	0.287245	-0.153523	-0.158882	-0.151897	-0.181343
4287//ATXN3	CA-4287-13529-15790-15876-16303[INC][193/192]	INS/GCG	-0.0100315	0.118147	0.0505336	-0.109586	-0.174849			29058//TMEM230	CA-29058-3358-4279-4324-6642[INC][1/46][UPT]	INS/GCG	-0.11057	-0.135663	0.0458345	0.500889	0.201298
4301//MLLT4	CA-4301-67039-69871-69916-72887[INC][5/9]	INS/GCG	-0.109405	0.301587	-0.0622951	-0.0485106	-0.0505768			29072//SETD2	CA-29072-83258-85894-86062-99859[INC][1/26]	INS/GCG	0.00790652	-0.109371	0.0235995	0.00638339	0.199057
440944//LOC440944	CA-440944-3067-4911-4985-8664[INC][2/6][UPT]	INS/GCG	-0.0965681	0.12614	0.0492314	-0.0194778	-0.125682			29072//SETD2	CA-29072-124417-125494-125618-129200[INC][3/61]	INS/GCG	-0.0182385	-0.111809	-0.090656	-0.129464	0.594621
441191//RNF216P1	CA-441191-14091-18078-18193-25625[INC][16/10][DNT]	INS/GCG	-0.164245	0.15625	0.0855528	0.148883	0.148515			29083//GTPBP8	CA-29083-3383-5073-5172-7182[INC][36/6][UPT]	INS/GCG	0.180873	-0.245759	0.0537281	0.144105	-0.41723
4552//MTRR	CA-4552-4820-7269-7409-9154[INC][4/32]	INS/GCG	0.00761126	0.653571	-0.170444	-0.220919	-0.0444509			29104//N6AMT1	CA-29104-6214-8420-8504-10040[INC][22/9]	INS/GCG	0.0488351	-0.35425	0.0482075	-0.0860561	0.136037
4552//MTRR	CA-4552-4820-7269-7423-9154[INC][72/32]	INS/GCG	0.0144125	0.555191	-0.167373	-0.34439	-0.116962			2952//GSTT1	CA-2952-3165-10286-10463-10667[INC][6/2][UPT][DNT]	INS/GCG	-0.0179113	-0.119114	0.0454869	0.086904	0.0893855
4552//MTRR	CA-4552-19751-20511-20623-22991[INC][1/2]	INS/GCG	0.0856327	0.116556	-0.0364575	0.110276	-0.452805			2952//GSTT1	CA-2952-5585-10286-10463-10667[INC][2/1][DNT]	INS/GCG	0.0429799	-0.174109	0.0545877	-0.295879	0.0332626
4601//MXI1	CA-4601-40253-56394-56541-74575[INC][4/79]	INS/GCG	-0.150853	0.320201	0.162557	-0.0935673	-0.106667			2954//GSTZ1	CA-2954-9666-10025-10151-11236[INC][105/4]	INS/GCG	0.111261	-0.376199	-0.00155452	0.0929535	0.0900726
4659//PPP1R12A	CA-4659-131230-132122-132290-132687[INC][24/14]	INS/GCG	-0.0748174	0.16303	0.0156477	-0.0369349	0.0260325			2962//GTF2F1	CA-2962-6837-8721-8892-12785[INC][65/2]	INS/GCG	0.0705521	-0.20354	0.0428705	0.0335766	0.0341753
4659//PPP1R12A	CA-4659-131230-132158-132290-132687[INC][4/14]	INS/GCG	-0.0791554	0.200731	-0.00779898	0.0184506	0.0627391			29761//USP25	CA-29761-115364-122600-122696-137091[INC][1/26]	INS/GCG	-0.126574	-0.297446	0.33238	-0.3375	-0.342314
4678//NASP	CA-4678-10283-13706-13786-21267[INC][6/658]	INS/GCG	-0.0548508	0.198729	-0.0442456	-0.0402477	-0.0381872			29843//SENP1	CA-29843-12966-20015-20146-20348[INC][20/35]	INS/GCG	-0.00863618	-0.141793	-0.00271139	0.0214004	0.172538
4717//NDUFC1	CA-4717-4950-8108-8167-9591[INC][3/10][UPT]	INS/GCG	-0.113414	0.128573	0.0365808	-0.0565226	0.48928			302//ANXA2	CA-302-3044-10669-10774-14900[INC][11/239][UPT]	INS/GCG	-0.00527519	-0.1008	0.0644321	-0.194897	-0.164837
4750//NEK1	CA-4750-152385-177368-177545-181962[INC][13/1]	INS/GCG	0.110999	0.181544	-0.259763	-0.179806	0.230122			302//ANXA2	CA-302-3044-3648-3729-4559[INC][21/11][UPT]	INS/GCG	-0.0691158	-0.264236	0.119841	0.0618812	0.0617284
4809//NHP2L1	CA-4809-3116-9322-9554-11545[INC][9/334][UPT]	INS/GCG	-0.0219432	0.115197	-0.00444112	-0.0529062	-0.0264229			302//ANXA2	CA-302-3044-3648-3729-14900[INC][176/239][UPT]	INS/GCG	-0.164496	-0.194851	0.242362	-0.354217	-0.336262
4835//NQO2	CA-4835-15842-18697-18811-20051[INC][73/15]	INS/GCG	0.0538245	0.157974	-0.186793	0.157791	0.0995023			3073//HEXA	CA-3073-23621-25442-25489-26001[INC][374/24]	INS/GCG	0.0223653	-0.129677	0.0162418	0.0438652	0.044259
4841//NONO	CA-4841-4262-4792-4906-10437[INC][136/3628]	INS/GCG	-0.0423314	0.10492	0.00365237	-0.0379659	-0.0369617			3073//HEXA	CA-3073-31132-31421-31494-32854[INC][2/5]	INS/GCG	0.0382343	-0.135067	0.0341137	-0.125178	0.0241732
4928//NUP98	CA-4928-109446-114598-114729-117351[INC][1/5]	INS/GCG	-0.266751	0.20202	0.154948	NA	NA			3150//HMGN1	CA-3150-3830-6163-6292-6847[INC][7/309]	INS/GCG	-0.160621	-0.339285	0.0451609	0.458085	-0.00779403
4931//NVL	CA-4931-15496-20038-20156-21332[INC][3/101]	INS/GCG	-0.154716	0.1482	0.115378	0.0832487	-0.065861			3181//HNRNPA2B1	CA-3181-11299-12665-12801-13333[INC][16/5][DNT]	INS/GCG	0.201176	-0.115166	-0.169225	0.203899	-0.0768487
4931//NVL	CA-4931-15496-20034-20156-21332[INC][2/101]	INS/GCG	-0.118676	0.179275	-0.00375893	0.0868216	0.124071			3185//HNRNPF	CA-3185-4532-14872-15064-15658[INC][1/301][UPT]	INS/GCG	0.140427	-0.260473	0.294011	-0.495199	-0.440765
5025//P2RX4	CA-5025-3438-10273-10421-15052[INC][98/7][UPT]	INS/GCG	0.0542481	0.115794	-0.116147	0.102905	0.10219			3298//HSF2	CA-3298-27136-31352-31406-34879[INC][9/19]	INS/GCG	-0.0144048	-0.117548	0.0539433	0.189702	-0.121004
5033//P4HA1	CA-5033-53050-54923-54994-56017[INC][2/17]	INS/GCG	0.110025	0.282729	-0.113266	0.0489472	-0.126334			3313//HSPA9	CA-3313-3392-4460-4562-4779[INC][5/1][UPT]	INS/GCG	0.0452142	-0.106869	-0.0170034	0.0262568	0.0258594
5063//PAK3	CA-5063-156400-161874-162022-181792[INC][6/3]	INS/GCG	-0.00962909	0.111397	-0.0679709	-0.0328022	0.190531			3313//HSPA9	CA-3313-3392-4508-4562-4779[INC][4/1][UPT]	INS/GCG	0.0455841	-0.105483	-0.0173582	0.0266061	0.0261981
50640//PNPLA8	CA-50640-5133-9640-9686-15714[INC][13/16][UPT]	INS/GCG	-0.0787359	0.110626	0.0755814	0.100796	-0.537698			334//APLP2	CA-334-68895-70435-70471-73577[INC][39/147]	INS/GCG	-0.0918687	-0.145851	0.168192	0.132978	-0.0157072
50807//ASAP1	CA-50807-44776-84889-84991-88517[INC][3/14]	INS/GCG	-0.0486336	0.15346	-0.0666328	0.318691	-0.441264			339231//ARL16	CA-339231-3912-4249-4482-4775[INC][1/77]	INS/GCG	0.065066	-0.149105	-0.0125532	0.024768	-0.104912
50807//ASAP1	CA-50807-334567-354517-354688-366689[INC][14/6]	INS/GCG	-0.239565	0.309013	0.300626	-0.736641	-0.0795815			339231//ARL16	CA-339231-3912-4249-4434-4775[INC][3/77]	INS/GCG	0.0943052	-0.192843	-0.0245975	-0.0209066	-0.150254
5090//PBX3	CA-5090-4286-171348-171450-185317[INC][1/10]	INS/GCG	0.0682498	0.250573	-0.233115	-0.165684	NA			340277//FAM221A	CA-340277-14467-21062-21170-23656[INC][7/10]	INS/GCG	-0.0835894	-0.221515	0.201112	0.111316	-0.0492076
5090//PBX3	CA-5090-4286-171348-171590-185317[INC][25/10]	INS/GCG	-0.00507328	0.180416	-0.121362	-0.14638	0.257028			3434//IFIT1	CA-3434-3153-10330-10439-12716[INC][22/249][UPT][DNT]	INS/GCG	0.166667	-0.140889	-0.136945	-0.130284	-0.131502
5090//PBX3	CA-5090-216512-217764-217877-218674[INC][25/18]	INS/GCG	-0.00961137	0.165492	0.0354662	-0.26979	-0.33189			3434//IFIT1	CA-3434-3153-10325-10439-12716[INC][3/249][UPT][DNT]	INS/GCG	0.123832	-0.103854	-0.100824	-0.0957255	-0.0966565
5095//PCCA	CA-5095-363291-429412-429553-441660[INC][33/8]	INS/GCG	-0.0718949	0.110247	-0.0347876	0.0924718	0.10297			100131564//LOC100131564	CA-100131564-11435-22149-22210-22916[INC][2/5]	INS/GCG	-0.0033528	-0.249654	-0.0035057	0.618977	0.714694
51003//MED31	CA-51003-4279-4556-4653-9975[INC][51/9][DNT]	INS/GCG	0.113619	0.107702	-0.133884	0.0975312	-0.290721			10038//PARP2	CA-10038-16536-16782-16907-17024[INC][47/1][DNT]	INS/GCG	0.0697636	-0.212616	0.0529358	-0.218291	0.0472155
51010//EXOSC3	CA-51010-4179-5955-6107-7212[INC][68/20][DNT]	INS/GCG	-0.0527489	0.220102	0.0222317	0.210079	-0.248787			10043//TOM1	CA-10043-21687-25684-25745-26753[INC][9/16]	INS/GCG	0.236614	-0.158278	-0.221289	0.165877	0.162037
51072//MEMO1	CA-51072-95704-130167-130244-143677[INC][2/5]	INS/GCG	0.131274	0.107256	0.048396	-0.50628	-0.336111			10043//TOM1	CA-10043-21687-25684-25763-26753[INC][441/16]	INS/GCG	0.136028	-0.104301	-0.131702	0.0915033	0.0895141
51112//TRAPPC12	CA-51112-89021-101020-101121-102171[INC][72/1]	INS/GCG	-0.0911915	0.101845	0.0180145	0.122423	0.129288			347744//C6orf52	CA-347744-10832-12874-12949-14565[INC][7/12]	INS/GCG	0.0985412	-0.216978	-0.162556	-0.479452	0.59168
51112//TRAPPC12	CA-51112-89021-101017-101121-102171[INC][4/1]	INS/GCG	-0.121814	0.158801	0.0141451	0.193676	0.202479			3516//RBPJ	CA-3516-4339-45736-45919-69643[INC][55/66][UPT]	INS/GCG	0.0951007	-0.261387	0.0460285	-0.062702	-0.155314
51131//PHF11	CA-51131-3431-13970-14092-20394[INC][42/10][UPT]	INS/GCG	-0.230285	0.156083	0.110971	0.0262774	0.231465			3682//ITGAE	CA-3682-80556-80860-80956-83841[INC][12/53]	INS/GCG	0.0349606	-0.141544	0.0289861	-0.0863359	0.00270723
51131//PHF11	CA-51131-28276-28473-28836-29378[INC][1/46]	INS/GCG	-0.128498	0.120734	0.0761905	-0.110132	-0.103306			374900//ZNF568	CA-374900-4320-11871-11930-23417[INC][8/2]	INS/GCG	0.18158	-0.373091	0.112664	-0.684391	-0.249853
51149//C5orf45	CA-51149-13863-17613-17689-19776[INC][45/12]	INS/GCG	0.0708643	0.102708	-0.126573	0.0963222	0.096831			375190//LOC375190	CA-375190-26607-41026-41134-43718[INC][8/5]	INS/GCG	0.212319	-0.192393	-0.472613	0.41641	0.39076
5116//PCNT	CA-5116-28699-30307-30419-31982[INC][9/1]	INS/GCG	-0.0348829	0.144866	-0.100703	0.135705	0.140807			375748//ERCC6L2	CA-375748-25354-34460-34654-43050[INC][8/2]	INS/GCG	0.0710033	-0.220048	0.127326	0.104167	0.107172
51164//DCTN4	CA-51164-8617-19938-19982-28620[INC][406/10]	INS/GCG	0.225916	0.137869	-0.324369	0.125	0.124595			3778//KCNMA1	CA-3778-628853-639239-639413-670752[INC][4/19]	INS/GCG	0.00827914	-0.108589	0.024023	0.264523	-0.150817
51231//VRK3	CA-51231-12525-19259-19313-20722[INC][1/34]	INS/GCG	0.0221804	0.143266	-0.0414347	-0.252077	0.146628			379025//FLJ31306	CA-379025-3183-7999-8072-9430[INC][7/30][UPT]	INS/GCG	-0.117534	-0.144941	0.155193	0.208273	-0.22358
51251//NT5C3	CA-51251-3230-29809-29864-38882[INC][29/33][UPT]	INS/GCG	-0.100275	0.109021	0.0708775	0.051769	-0.0817564			386758//LOC386758	CA-386758-3378-3541-3766-7205[INC][7/2][UPT]	INS/GCG	0.00363665	-0.201115	0.0601281	0.0558292	0.0521472
51251//NT5C3	CA-51251-3230-29812-29864-38882[INC][1/33][UPT]	INS/GCG	-0.139452	0.131577	0.105119	0.0473937	-0.111543			387723//LOC387723	CA-387723-34252-45209-45332-49434[INC][2/1][DNT]	INS/GCG	0.0953792	-0.147826	-0.063768	0.816282	-0.226097
51256//TBC1D7	CA-51256-4769-6381-6462-10460[INC][69/23]	INS/GCG	-0.284043	0.232235	0.196447	0.25	0.255118			388165//UBE2Q2P1	CA-388165-31651-34007-34092-35179[INC][1/4]	INS/GCG	-0.0657483	-0.354264	0.181568	0.205469	0.608949
51256//TBC1D7	CA-51256-14985-23810-23960-25028[INC][2/2]	INS/GCG	-0.144848	0.117474	0.114862	0.112202	0.110193			388272//C16orf87	CA-388272-9777-24377-24560-31092[INC][38/15][DNT]	INS/GCG	-0.107642	-0.161966	0.0519044	0.254725	0.167461
51277//DNAJC27	CA-51277-11690-16493-16548-17120[INC][3/24]	INS/GCG	-0.00556053	0.512264	-0.189434	-0.126039	NA			388796//LOC388796	CA-388796-11957-16130-16276-17273[INC][1/42]	INS/GCG	-0.00459576	-0.120824	0.103791	-0.109926	-0.1072
51283//BFAR	CA-51283-14799-18577-18782-32081[INC][1/1]	INS/GCG	-0.327619	0.223087	0.234652	0.21608	0.212084			388796//LOC388796	CA-388796-11957-16130-16280-17273[INC][3/42]	INS/GCG	0.198881	-0.135273	-0.0631297	-0.139913	-0.136557
51283//BFAR	CA-51283-14799-25255-25400-32081[INC][3/1]	INS/GCG	-0.320896	0.223377	0.247126	0.220796	0.214464			388796//LOC388796	CA-388796-11957-16130-16285-17273[INC][9/42]	INS/GCG	-0.0203083	-0.116972	0.116587	-0.121813	-0.118831
51306//FAM13B	CA-51306-76498-79571-79637-81737[INC][3/11]	INS/GCG	-0.0958844	0.168864	-0.0311863	-0.108271	0.23147			388796//LOC388796	CA-388796-11957-12318-12436-17273[INC][3/42]	INS/GCG	0.0757082	-0.10063	-0.0897227	0.0551948	0.421494
51316//PLAC8	CA-51316-3093-9808-9955-12738[INC][52/2][UPT]	INS/GCG	0.206891	0.185855	-0.22802	0.00808865	0.0174811			388796//LOC388796	CA-388796-11957-16004-16082-17273[INC][3/42]	INS/GCG	-0.237333	-0.118071	0.176164	-0.368552	0.417326
51389//RWDD1	CA-51389-3236-4438-4566-5638[INC][7/14][UPT]	INS/GCG	-0.0725103	0.129266	-0.0404091	0.388048	0.19099			388796//LOC388796	CA-388796-11957-12322-12436-16004[INC][3/4]	INS/GCG	0.333499	-0.116626	-0.469753	0.653186	0.680357
51389//RWDD1	CA-51389-3236-4438-4566-11875[INC][1/49][UPT]	INS/GCG	-0.0416995	0.123145	0.00441535	-0.0401782	-0.0597669			400713//ZNF880	CA-400713-7511-12504-12624-16932[INC][1/29]	INS/GCG	0.0532961	-0.112613	0.0130715	-0.160287	NA
51430//C1orf9	CA-51430-45504-47419-47440-47644[INC][11/5]	INS/GCG	0.0522752	0.14003	-0.134318	-0.358185	0.187648			4013//VWA5A	CA-4013-3079-4162-4277-5093[INC][47/77][UPT]	INS/GCG	-0.0446199	-0.171109	0.140121	-0.140918	-0.164599
51447//IP6K2	CA-51447-3122-4751-4964-24860[INC][17/185][UPT]	INS/GCG	0.0118001	0.19112	-0.0670571	-0.0718563	-0.0599607			4139//MARK1	CA-4139-128127-132564-132609-136586[INC][15/6][DNT]	INS/GCG	-0.0455039	-0.394168	0.159216	0.266132	0.286303
51447//IP6K2	CA-51447-3122-4751-4890-24860[INC][13/185][UPT]	INS/GCG	0.00585283	0.131166	-0.0347611	-0.0606061	-0.0630915			414328//IDNK	CA-414328-3173-8132-8163-8824[INC][4/4][UPT]	INS/GCG	0.154158	-0.474298	-0.011715	-0.0236264	-0.0214113
51447//IP6K2	CA-51447-25585-25753-25820-26038[INC][1/22]	INS/GCG	0.0121723	0.149578	-0.0467356	0.0778727	-0.0231003			414328//IDNK	CA-414328-3173-7958-8163-8824[INC][2/4][UPT]	INS/GCG	0.206547	-0.479323	-0.0237646	-0.0668461	-0.061962
51531//C9orf156	CA-51531-3153-9232-9407-12012[INC][49/5][UPT]	INS/GCG	0.41483	0.135476	-0.485478	-0.0801583	0.216188			4194//MDM4	CA-4194-29566-31156-31291-33418[INC][1/4]	INS/GCG	0.122772	-0.188975	-0.0390038	-0.0755791	0.0376277
51531//C9orf156	CA-51531-12170-12595-12698-14954[INC][6/43]	INS/GCG	0.0244773	0.151971	-0.0366062	-0.0303614	-0.0302158			4194//MDM4	CA-4194-29566-31156-31306-33418[INC][20/4]	INS/GCG	0.0748357	-0.138023	-0.0310802	-0.0145278	0.0312756
51531//C9orf156	CA-51531-12170-12595-14653-14954[INC][1/43]	INS/GCG	-0.0404915	0.271325	0.00493868	-0.0522845	-0.0520394			4212//MEIS2	CA-4212-3408-4700-4845-6100[INC][4/12][UPT]	INS/GCG	0.005001	-0.160574	-0.0370271	0.0743251	0.101835
51531//C9orf156	CA-51531-12170-14500-14653-14954[INC][1/43]	INS/GCG	-0.069035	0.35455	-0.00120487	-0.0518379	-0.0515947			4287//ATXN3	CA-4287-13529-15790-15876-20804[INC][1/43]	INS/GCG	0.00983001	-0.134371	0.0521402	0.053443	0.00477703
51535//PPHLN1	CA-51535-3085-9515-9558-12738[INC][38/105][UPT]	INS/GCG	-0.10767	0.117201	0.0825425	-0.174883	-0.130317			4287//ATXN3	CA-4287-13529-16303-16370-20804[INC][184/43]	INS/GCG	0.00795254	-0.12405	0.0324701	0.0339426	0.012376
51571//FAM49B	CA-51571-116340-139193-139276-140180[INC][8/226]	INS/GCG	-0.0462263	0.137566	0.0184658	-0.0501253	-0.0482509			4358//MPV17	CA-4358-3655-12948-13109-13330[INC][1/5]	INS/GCG	0.0736674	-0.122266	-0.0211556	0.0817489	-0.0654169
51571//FAM49B	CA-51571-116340-140180-140263-148155[INC][214/41]	INS/GCG	-0.209394	0.114627	0.139468	0.132499	0.0947805			4358//MPV17	CA-4358-3655-13028-13109-13330[INC][7/5]	INS/GCG	0.0732893	-0.124116	-0.0220788	0.0783853	-0.070301
51592//TRIM33	CA-51592-114703-116169-116220-116299[INC][41/27][DNT]	INS/GCG	-0.114784	0.194188	-0.103403	0.55023	0.357753			439949//LOC439949	CA-439949-3503-4713-4777-6251[INC][6/13][UPT][DNT]	INS/GCG	0.440384	-0.114018	-0.352124	NA	NA
51593//SRRT	CA-51593-16064-16198-16304-16394[INC][1/4][DNT]	INS/GCG	-0.00590648	0.11898	-0.107	0.109375	0.117812			4430//MYO1B	CA-4430-158088-160251-160338-165734[INC][8/14]	INS/GCG	-0.102147	-0.168233	0.0567391	0.389482	0.168604
51599//LSR	CA-51599-13409-16890-17037-20703[INC][29/44]	INS/GCG	-0.12561	0.286623	-0.235597	0.643836	0.326278			444//ASPH	CA-444-33602-35157-35202-36604[INC][65/213]	INS/GCG	-0.134007	-0.105922	0.14195	0.0748837	0.0391032
51601//LIPT1	CA-51601-3097-3527-3590-10002[INC][2/6][UPT]	INS/GCG	-0.316777	0.127139	-0.0993222	-0.230769	0.705506			444//ASPH	CA-444-66591-70762-70891-73008[INC][56/22]	INS/GCG	-0.160881	-0.139545	0.213499	-0.236245	0.0172048
51601//LIPT1	CA-51601-3097-4346-4472-10002[INC][14/6][UPT]	INS/GCG	-0.172714	0.294588	-0.0548002	-0.384422	0.346631			4644//MYO5A	CA-4644-185690-188853-188934-191656[INC][7/12]	INS/GCG	0.0799925	-0.155556	-0.00282149	NA	-0.0189306
51633//OTUD6B	CA-51633-6716-9396-9536-11160[INC][9/54]	INS/GCG	0.000806913	0.341736	-0.18369	-0.208191	0.445223			4676//NAP1L4	CA-4676-44119-46113-46151-49731[INC][34/62][DNT]	INS/GCG	0.062771	-0.425678	-0.111344	0.558945	0.457995
51642//MRPL48	CA-51642-3121-20155-20208-40836[INC][5/1][UPT]	INS/GCG	-0.0752618	0.121322	0.00809768	0.11289	0.113176			4678//NASP	CA-4678-10283-21267-21378-23948[INC][642/10]	INS/GCG	0.0649449	-0.276449	0.0854626	0.0592186	0.0568748
5208//PFKFB2	CA-5208-19254-20005-20135-21234[INC][1/1]	INS/GCG	-0.032017	0.142252	-0.290429	-0.535952	0.133574			4756//NEO1	CA-4756-224522-225208-225241-228647[INC][10/18]	INS/GCG	-0.0775981	-0.214798	0.247689	-0.154834	0.00844123
5213//PFKM	CA-5213-32166-32418-32511-34848[INC][63/8]	INS/GCG	-0.503416	0.236131	0.352678	0.325831	0.311912			4756//NEO1	CA-4756-239755-243906-244065-248864[INC][16/2]	INS/GCG	0.144943	-0.390766	-0.199897	NA	0.232621
5289//PIK3C3	CA-5289-97371-105648-105817-112505[INC][20/1]	INS/GCG	0.22965	0.166747	-0.384849	0.0947335	0.134581			4782//NFIC	CA-4782-96104-97200-97354-106189[INC][2/14][DNT]	INS/GCG	-0.0966496	-0.140765	0.227487	-0.01419	-0.00562349
5298//PI4KB	CA-5298-15143-20460-20505-22914[INC][16/49]	INS/GCG	-0.139444	0.419027	-0.00353771	0.0178664	-0.149031			4798//NFRKB	CA-4798-4237-5210-5299-5725[INC][4/15]	INS/GCG	0.197964	-0.186704	-0.0592543	0.845946	-0.190684
535//ATP6V0A1	CA-535-51784-52728-52746-58017[INC][60/80]	INS/GCG	-0.342558	0.239075	0.152969	0.183515	0.388511			4820//NKTR	CA-4820-22054-22361-22389-23774[INC][11/8]	INS/GCG	-0.0575463	-0.256618	0.153919	0.223593	0.0675439
5359//PLSCR1	CA-5359-22237-26140-26298-30674[INC][1/3]	INS/GCG	-0.107703	0.116253	0.0109372	0.123259	0.125558			4820//NKTR	CA-4820-23862-29545-29573-32891[INC][7/8]	INS/GCG	0.0880884	-0.103576	-0.0215964	-0.477326	0.0750026
5359//PLSCR1	CA-5359-22237-26136-26298-30674[INC][1/3]	INS/GCG	-0.103951	0.111732	0.0128939	0.11956	0.121721			4857//NOVA1	CA-4857-5345-50973-51075-120611[INC][7/45]	INS/GCG	-0.141836	-0.262916	0.0874096	0.523768	0.531579
5379//PMS2P1	CA-5379-3470-3879-4102-6726[INC][3/35][UPT]	INS/GCG	-0.0603032	0.213089	-0.0423446	0.0297614	-0.0647059			4925//NUCB2	CA-4925-9205-12895-12975-17501[INC][1/1]	INS/GCG	-0.0283502	-0.294417	0.187946	-0.0416475	-0.102345
53916//RAB4B	CA-53916-17323-20601-20664-20744[INC][70/5]	INS/GCG	-0.439142	0.11549	0.212532	0.103875	0.12			4931//NVL	CA-4931-3119-6725-6799-15259[INC][79/59][UPT]	INS/GCG	0.0453963	-0.118182	0.0279359	-0.334873	0.119318
53938//PPIL3	CA-53938-6429-6783-6865-10638[INC][2/4]	INS/GCG	-0.311589	0.462868	-0.0275209	0.474053	0.192423			4931//NVL	CA-4931-15496-21332-21390-24926[INC][89/14]	INS/GCG	0.0293368	-0.119364	-0.000167018	0.0844974	0.0846995
54093//SETD4	CA-54093-9939-15125-15214-17510[INC][62/9]	INS/GCG	-0.0322086	0.121798	-0.0251203	0.165639	-0.20408			4976//OPA1	CA-4976-27142-27640-27694-28725[INC][5/13]	INS/GCG	0.0617896	-0.240783	0.135008	-0.235186	-0.237002
54149//C21orf91	CA-54149-25805-27116-27179-28805[INC][10/8][DNT]	INS/GCG	-0.152452	0.135907	0.124448	0.125278	0.122929			4976//OPA1	CA-4976-28793-35948-36059-41468[INC][9/11]	INS/GCG	-0.164592	-0.341935	0.310144	-0.138565	0.321945
5423//POLB	CA-5423-3231-3557-3615-9498[INC][54/35][UPT]	INS/GCG	-0.00455959	0.129478	0.0378212	-0.101165	-0.472117			5033//P4HA1	CA-5033-54994-56017-56088-69604[INC][2/20]	INS/GCG	-0.160714	-0.438935	0.237196	-0.176813	0.226244
5423//POLB	CA-5423-9565-17064-17114-20061[INC][1/3]	INS/GCG	0.353798	0.153089	-0.290239	-0.149045	-0.368508			5066//PAM	CA-5066-98407-124695-124749-127449[INC][2/22]	INS/GCG	0.144709	-0.124018	-0.0450914	0.0080609	-0.0368924
54432//YIPF1	CA-54432-3102-3351-3571-3828[INC][59/38][UPT]	INS/GCG	-0.0516934	0.245306	-0.193697	0.426338	0.104319			5096//PCCB	CA-5096-79586-79830-79931-80309[INC][56/4]	INS/GCG	0.00869567	-0.109062	0.0201626	0.0113866	0.0113908
54432//YIPF1	CA-54432-3908-9553-9702-14092[INC][1/4]	INS/GCG	0.174428	0.11942	-0.323183	0.159895	0.0740539			51//ACOX1	CA-51-8810-22059-22220-24868[INC][1/17]	INS/GCG	0.117764	-0.129872	-0.104405	0.181022	0.182085
54432//YIPF1	CA-54432-32759-37763-37814-40544[INC][17/21][DNT]	INS/GCG	-0.163677	0.234892	0.103104	0.253425	-0.142093			51000//SLC35B3	CA-51000-3123-4131-4177-8404[INC][6/5][UPT]	INS/GCG	0.0461133	-0.200035	0.117016	0.122796	-0.366867
54439//RBM27	CA-54439-60299-60910-61207-62891[INC][7/1]	INS/GCG	0.359375	0.186923	-0.312112	-0.544036	0.179496			51004//COQ6	CA-51004-14637-14803-14970-16036[INC][79/1][DNT]	INS/GCG	0.0412242	-0.233652	0.121338	-0.0839941	-0.103168
54469//ZFAND6	CA-54469-16080-41848-42011-63760[INC][26/41][UPT]	INS/GCG	0.00101126	0.110794	-0.0305757	0.0210817	-0.120302			51011//FAHD2A	CA-51011-3173-5577-5703-5853[INC][15/34][UPT]	INS/GCG	-0.116971	-0.247982	0.106824	0.470838	0.0681751
54542//RC3H2	CA-54542-54332-56853-56961-57054[INC][1/1]	INS/GCG	0.182675	0.165461	-0.257279	0.304945	-0.370514			51072//MEMO1	CA-51072-95704-120308-120388-121495[INC][1/78]	INS/GCG	0.0313739	-0.2138	0.132809	-0.204461	-0.217391
54583//EGLN1	CA-54583-57483-60408-60476-61569[INC][32/2][DNT]	INS/GCG	-0.111747	0.175214	-0.00449145	0.162216	0.0736111			51072//MEMO1	CA-51072-95704-121495-121638-130167[INC][45/2]	INS/GCG	0.0536235	-0.188345	-0.0278472	0.128647	0.134163
54677//CROT	CA-54677-6549-14872-14956-16571[INC][4/63]	INS/GCG	-0.0551181	0.109887	-0.0578512	0.243576	-0.0365217			51076//CUTC	CA-51076-18190-21168-21196-25328[INC][34/9]	INS/GCG	0.096934	-0.109928	0.129477	-0.560152	-0.4746
54790//TET2	CA-54790-4105-47485-47631-91022[INC][12/9][UPT]	INS/GCG	0.0540936	0.206261	-0.223243	0.260109	0.244326			51082//POLR1D	CA-51082-30711-32299-32499-47943[INC][2/132][DNT]	INS/GCG	0.106568	-0.113806	-0.091315	-0.132207	0.116403
54790//TET2	CA-54790-4105-47485-47612-91022[INC][1/9][UPT]	INS/GCG	0.0141156	0.304652	-0.215593	0.439114	0.376157			51084//CRYL1	CA-51084-3120-15192-15423-16323[INC][4/102][UPT]	INS/GCG	0.147831	-0.102118	-0.106401	-0.0977918	-0.0957212
54800//KLHL24	CA-54800-3171-10857-10920-17673[INC][33/5][UPT]	INS/GCG	-0.172463	0.165261	0.0344083	0.163062	0.155063			51117//COQ4	CA-51117-3636-5631-5728-6267[INC][70/9]	INS/GCG	0.00498133	-0.167876	-0.00323529	0.10341	0.100967
54806//AHI1	CA-54806-3578-4867-4952-8474[INC][10/18]	INS/GCG	-0.0708613	0.107546	0.000800325	0.129516	0.0292822			51134//CCDC41	CA-51134-3432-27661-27714-50397[INC][7/15][UPT]	INS/GCG	0.323569	-0.298029	-0.27829	-0.241826	0.423116
54811//ZNF562	CA-54811-18722-19910-20092-21447[INC][2/3]	INS/GCG	0.126808	0.201835	-0.32474	0.174603	0.183333			51135//IRAK4	CA-51135-12329-15276-15422-16236[INC][23/27]	INS/GCG	0.372939	-0.218388	-0.247069	0.169834	-0.310885
54811//ZNF562	CA-54811-18722-19965-20092-21447[INC][18/3]	INS/GCG	0.0825445	0.120219	-0.203655	0.102964	0.108553			51136//RNFT1	CA-51136-5217-7588-7689-9312[INC][22/2]	INS/GCG	0.0745758	-0.21695	-0.138706	0.0980149	0.107191
54826//GIN1	CA-54826-14570-16229-16423-18292[INC][27/3]	INS/GCG	0.267419	0.127884	-0.343338	0.185111	0.182359			51149//C5orf45	CA-51149-8463-8564-8644-13774[INC][6/50]	INS/GCG	-0.162649	-0.176863	0.202643	0.758929	-0.169691
54845//ESRP1	CA-54845-40236-58716-58826-67789[INC][7/12][DNT]	INS/GCG	0.00611581	0.179949	-0.0453903	0.545319	-0.0510219			51149//C5orf45	CA-51149-8463-10503-10598-13774[INC][1/50]	INS/GCG	0.0886296	-0.113772	-0.0860262	0.739411	-0.10882
54845//ESRP1	CA-54845-40236-54541-54692-67789[INC][6/12][DNT]	INS/GCG	0.109834	0.270282	-0.0898697	0.448107	-0.288502			51167//CYB5R4	CA-51167-52440-57765-57798-61354[INC][35/1]	INS/GCG	0.0523056	-0.137915	0.00162836	0.0281543	0.0271493
54859//C3orf75	CA-54859-5562-6455-6561-12261[INC][1/4]	INS/GCG	-0.152776	0.131287	0.059943	0.0998885	0.0859594			51171//HSD17B14	CA-51171-7012-7918-8010-24536[INC][34/10]	INS/GCG	0.0892977	-0.221347	0.0280188	-0.317196	0.281645
54867//TMEM214	CA-54867-7797-7909-7987-8240[INC][3/64]	INS/GCG	-0.120357	0.17617	0.0479353	0.420121	-0.0849948			51171//HSD17B14	CA-51171-26015-26125-26222-26329[INC][34/37]	INS/GCG	-0.0874555	-0.12177	0.108298	0.152949	0.200817
54899//PXK	CA-54899-39589-48019-48175-52624[INC][1/93]	INS/GCG	-0.0418605	0.160539	-0.0176292	0.0323367	-0.0314685			51171//HSD17B14	CA-51171-26015-26125-26245-26329[INC][1/37]	INS/GCG	-0.0692357	-0.110667	0.0948638	0.151047	0.186625
54901//CDKAL1	CA-54901-533772-576944-577007-666564[INC][9/1]	INS/GCG	-0.313253	0.191529	0.236364	NA	0.16378			51174//TUBD1	CA-51174-3249-4904-5115-9715[INC][47/19][UPT]	INS/GCG	0.206597	-0.340061	0.0102578	-0.203636	NA
54904//WHSC1L1	CA-54904-80686-85682-85829-89320[INC][11/1]	INS/GCG	-0.192707	0.136597	0.141015	0.127865	-0.786479			51174//TUBD1	CA-51174-9863-14835-15052-17611[INC][23/13]	INS/GCG	0.0865124	-0.18856	0.0133498	-0.0307322	0.106588
54934//KANSL2	CA-54934-17560-22598-22693-24633[INC][1/28]	INS/GCG	-0.0728827	0.451691	-0.0668245	-0.0128705	-0.0848947			51250//C6orf203	CA-51250-3069-4822-4905-14546[INC][1/18][UPT]	INS/GCG	-0.242253	-0.144248	0.19368	-0.128478	0.457808
55028//C17orf80	CA-55028-7359-12607-12715-13259[INC][13/10]	INS/GCG	-0.146274	0.327574	-0.0660451	0.202936	NA			51256//TBC1D7	CA-51256-10648-14847-14985-23810[INC][64/3]	INS/GCG	0.0307291	-0.164197	0.0415879	0.0342146	0.0335622
55035//NOL8	CA-55035-6927-8457-8652-9238[INC][1/53]	INS/GCG	-0.155186	0.205493	0.115664	0.0592031	-0.0858022			51275//MAPKAPK5-AS1	CA-51275-4576-5425-5570-5899[INC][15/16][UPT]	INS/GCG	0.0750545	-0.273125	0.0806255	-0.160812	0.156479
55035//NOL8	CA-55035-6927-8215-8652-9238[INC][1/53]	INS/GCG	-0.240978	0.143678	0.248387	0.00539118	-0.140687			51310//SLC22A17	CA-51310-7711-7875-7981-8140[INC][40/3]	INS/GCG	-0.135406	-0.13773	0.268575	-0.302554	-0.249489
55120//FANCL	CA-55120-14567-17598-17653-22338[INC][1/2]	INS/GCG	-0.0857415	0.100368	0.0979631	-0.151887	0.0932546			51317//PHF21A	CA-51317-32252-33868-33980-40132[INC][7/28]	INS/GCG	0.0523245	-0.212494	-0.103907	0.217288	0.337199
55140//ELP3	CA-55140-16717-17846-17910-20303[INC][268/12]	INS/GCG	-0.101355	0.114183	0.041591	0.100264	-0.134075			51317//PHF21A	CA-51317-32252-33853-33980-40132[INC][1/28]	INS/GCG	0.067306	-0.188081	-0.119633	0.217314	0.448931
55142//HAUS2	CA-55142-13596-14969-15058-15457[INC][11/35]	INS/GCG	-0.272821	0.179292	0.198641	-0.177063	0.727163			5134//PDCD2	CA-5134-4636-7587-7691-8722[INC][59/4]	INS/GCG	-0.0390371	-0.117543	0.0974026	0.0684932	0.0692841
55145//THAP1	CA-55145-3308-6950-7146-7995[INC][45/6][UPT][DNT]	INS/GCG	0.0428189	0.144532	-0.112256	-0.0103935	0.182034			51368//TEX264	CA-51368-3083-4135-4187-6065[INC][3/50][UPT]	INS/GCG	-0.178304	-0.147208	0.400362	-0.115079	-0.126087
55147//RBM23	CA-55147-15993-16528-16582-16734[INC][119/45]	INS/GCG	0.0273757	0.106994	0.00912137	-0.527912	-0.0142818			51389//RWDD1	CA-51389-4566-5638-5752-11875[INC][9/1]	INS/GCG	0.146057	-0.195484	-0.0556435	0.147548	0.145843
55172//DNAAF2	CA-55172-4944-10075-10219-12182[INC][15/13][UPT][DNT]	INS/GCG	-0.0719416	0.422564	-0.0904528	-0.428352	0.574942			51430//C1orf9	CA-51430-49148-55738-55829-58640[INC][1/1]	INS/GCG	0.179662	-0.467867	0.219436	0.18936	0.192132
55174//INTS10	CA-55174-9638-10396-10566-12019[INC][40/1]	INS/GCG	-0.157683	0.106608	0.0791137	0.102002	0.100746			51463//GPR89B	CA-51463-3186-11235-11295-13322[INC][201/2][UPT]	INS/GCG	-0.118893	-0.310933	0.264706	0.147541	0.146341
55196//C12orf35	CA-55196-4453-13770-13938-24459[INC][11/4]	INS/GCG	0.0426435	0.1673	-0.125424	-0.0639716	0.177276			51466//EVL	CA-51466-75231-75326-75389-78766[INC][66/4]	INS/GCG	0.089079	-0.213107	0.0795208	0.168909	-0.271732
55197//RPRD1A	CA-55197-3157-29545-29604-36573[INC][21/169][UPT]	INS/GCG	0.0286279	0.100709	0.000277393	-0.118373	-0.126259			51530//ZC3HC1	CA-51530-28236-30016-30131-30670[INC][1/1]	INS/GCG	-0.0330582	-0.179476	0.107922	0.0698366	0.0673352
55209//SETD5	CA-55209-39767-39871-39912-40105[INC][1/20]	INS/GCG	-0.277339	0.225548	0.150634	NA	0.127369			5154//PDGFA	CA-5154-21729-22345-22414-24270[INC][4/12][DNT]	INS/GCG	-0.12703	-0.160477	0.167587	-0.290153	-0.0455833
5521//PPP2R2B	CA-5521-206469-227887-227972-383328[INC][6/157]	INS/GCG	-0.210782	0.205663	-0.0669773	-0.213312	-0.000357389			51562//MBIP	CA-51562-15585-18372-18588-22853[INC][2/33]	INS/GCG	-0.0166579	-0.106207	0.0945562	-0.0958904	-0.0989717
55250//ELP2	CA-55250-11999-12545-12740-14263[INC][6/126]	INS/GCG	0.102365	0.20042	-0.212003	-0.28075	-0.277713			51594//NBAS	CA-51594-377589-385214-385343-397007[INC][58/9][DNT]	INS/GCG	0.0986166	-0.178761	0.0193512	0.0600939	-0.253155
55250//ELP2	CA-55250-19175-19376-19508-27976[INC][38/5]	INS/GCG	0.0854178	0.109103	-0.171756	0.0979929	0.100363			51611//DPH5	CA-51611-7166-14988-15097-27219[INC][102/2]	INS/GCG	-0.0349402	-0.102224	0.0587796	0.0903672	0.012488
55254//TMEM39A	CA-55254-14178-15307-15416-19452[INC][2/26]	INS/GCG	-0.209964	0.383812	0.169546	-0.164958	-0.137103			51646//YPEL5	CA-51646-4658-11931-12027-12744[INC][1/47]	INS/GCG	0.202727	-0.177934	-0.104841	-0.318577	0.337935
55277//FGGY	CA-55277-27798-37890-38080-46005[INC][1/38]	INS/GCG	-0.0498084	0.200831	-0.0012254	-0.0251938	-0.0244361			51646//YPEL5	CA-51646-4658-11966-12027-12744[INC][11/47]	INS/GCG	0.253133	-0.205053	-0.118964	-0.404285	0.245872
55288//RHOT1	CA-55288-68856-71662-71785-85162[INC][8/25][DNT]	INS/GCG	-0.318754	0.14801	0.237473	0.692402	NA			51661//FKBP7	CA-51661-4567-8486-8600-11843[INC][1/26]	INS/GCG	0.0508543	-0.1135	0.000362173	-0.157402	0.801187
55335//NIPSNAP3B	CA-55335-3131-5155-5366-7693[INC][23/3][UPT]	INS/GCG	0.177288	0.148769	-0.293455	0.168793	-0.0831184			51699//VPS29	CA-51699-5655-6252-6292-8908[INC][5/3]	INS/GCG	-0.0223573	-0.101803	0.128066	-0.168454	-0.0255962
55540//IL17RB	CA-55540-9448-11744-11792-13294[INC][21/2]	INS/GCG	-0.105416	0.136406	0.00808729	0.123333	0.121212			51742//ARID4B	CA-51742-149633-150033-150147-153304[INC][1/36]	INS/GCG	0.0192144	-0.113069	0.08276	-0.109157	-0.0970278
55556//ENOSF1	CA-55556-21781-24556-24595-25031[INC][4/4]	INS/GCG	0.0731201	0.114286	-0.23416	0.104575	0.116788			5311//PKD2	CA-5311-51621-53336-53457-57259[INC][11/4]	INS/GCG	-0.108783	-0.149688	0.169954	0.12082	0.128293
55556//ENOSF1	CA-55556-32417-36925-36967-37790[INC][32/4]	INS/GCG	0.128104	0.159174	-0.263059	0.18694	0.0415902			5315//PKM	CA-5315-27659-31198-31365-33731[INC][63/23]	INS/GCG	0.0880637	-0.39738	0.0508565	0.0731261	-0.352947
55607//PPP1R9A	CA-55607-381689-383899-384082-385454[INC][10/3][DNT]	INS/GCG	0.112017	0.105792	-0.170243	0.100669	0.0626435			5332//PLCB4	CA-5332-335537-339259-339295-341863[INC][7/11]	INS/GCG	0.0836627	-0.284584	0.083193	0.0363494	-0.103692
55608//ANKRD10	CA-55608-3345-6298-6416-7299[INC][3/133][UPT]	INS/GCG	-0.0960057	0.607754	-0.165595	-0.133221	-0.143376			535//ATP6V0A1	CA-535-58135-58445-58617-65183[INC][60/12][DNT]	INS/GCG	0.0493667	-0.12392	0.0492095	0.0756869	-0.0610029
55608//ANKRD10	CA-55608-12037-23867-23961-24806[INC][5/30]	INS/GCG	-0.271425	0.110277	0.247553	0.195178	-0.030001			5378//PMS1	CA-5378-74044-82658-83144-86714[INC][9/4]	INS/GCG	-0.166606	-0.108448	0.189668	0.227692	0.209335
55617//TASP1	CA-55617-61040-72350-72430-107795[INC][1/1]	INS/GCG	-0.0937283	0.138943	0.0836473	-0.38624	0.112306			5379//PMS2P1	CA-5379-10472-13528-13617-18223[INC][17/5][DNT]	INS/GCG	-0.147086	-0.252663	0.120462	0.125326	0.137536
55617//TASP1	CA-55617-61040-82822-82929-107795[INC][1/1]	INS/GCG	-0.172649	0.290092	0.176136	-0.528871	0.26303			5382//PMS2P4	CA-5382-6158-8139-8226-9641[INC][27/1]	INS/GCG	0.0570801	-0.131275	-0.00262571	0.0448276	0.0411392
55632//G2E3	CA-55632-46009-49382-49690-51765[INC][10/2]	INS/GCG	0.0385919	0.136304	-0.229634	0.123662	0.117914			5423//POLB	CA-5423-17114-18962-19067-20061[INC][4/74]	INS/GCG	-0.0262708	-0.18439	0.183222	-0.220498	-0.22217
5567//PRKACB	CA-5567-89361-99971-99995-104115[INC][10/60][UPT]	INS/GCG	-0.0621802	0.179368	0.0573612	-0.0929444	-0.0170816			5433//POLR2D	CA-5433-3128-8050-8231-12970[INC][4/2][UPT][DNT]	INS/GCG	0.251372	-0.323872	0.242171	0.314136	-0.754286
5567//PRKACB	CA-5567-89952-99971-99995-104115[INC][2/23][UPT]	INS/GCG	-0.170911	0.265104	0.311434	-0.179724	-0.0468484			5433//POLR2D	CA-5433-3128-8050-8231-10470[INC][42/3][UPT]	INS/GCG	0.057963	-0.101781	-0.00536464	0.0988024	NA
55692//LUC7L	CA-55692-3172-4048-4118-5114[INC][12/81][UPT]	INS/GCG	-0.0451736	0.109073	-0.0325711	-0.216377	0.317872			5433//POLR2D	CA-5433-3128-10470-10566-12970[INC][3/2][UPT][DNT]	INS/GCG	0.224027	-0.208395	0.141484	0.222222	-0.830709
55692//LUC7L	CA-55692-11802-23786-23850-24262[INC][10/113]	INS/GCG	-0.125757	0.303198	0.00645171	-0.048223	0.0402692			54407//SLC38A2	CA-54407-12137-12717-12842-13224[INC][87/1]	INS/GCG	-0.00130809	-0.19601	0.0581126	0.0501742	0.0486815
55741//EDEM2	CA-55741-3534-5340-5380-7880[INC][270/9]	INS/GCG	-0.166297	0.115835	0.111931	0.106879	0.102452			54462//FAM190B	CA-54462-152011-174221-174306-187795[INC][4/21][DNT]	INS/GCG	-0.0820882	-0.238381	-0.226068	-0.211718	0.810542
55744//C7orf44	CA-55744-66884-81829-81930-83889[INC][2/31]	INS/GCG	-0.161169	0.3083	0.110075	0.0555212	-0.433756			54505//DHX29	CA-54505-43556-47761-48064-49194[INC][17/1]	INS/GCG	0.0431619	-0.161521	0.0338906	0.0293255	0.0283286
55757//UGGT2	CA-55757-192854-195599-195695-196807[INC][7/1]	INS/GCG	0.142238	0.126566	-0.264843	0.375927	0.36983			54521//WDR44	CA-54521-3508-35346-35380-44267[INC][94/7][UPT]	INS/GCG	0.0262679	-0.220082	0.0717391	-0.104039	0.0684647
55768//NGLY1	CA-55768-59168-60556-60721-63721[INC][23/2]	INS/GCG	-0.0142258	0.193617	-0.109922	0.249888	0.0570145			54819//ZCCHC10	CA-54819-3052-6642-6708-22628[INC][25/67][UPT]	INS/GCG	-0.022972	-0.110719	0.132555	0.102716	-0.180035
55768//NGLY1	CA-55768-63907-72848-73026-73404[INC][32/20][DNT]	INS/GCG	0.120836	0.127455	-0.0813476	-0.493072	-0.0777478			54840//APTX	CA-54840-14883-16517-16559-16910[INC][18/19]	INS/GCG	0.126004	-0.272938	-0.0669659	0.167126	0.173168
55773//TBC1D23	CA-55773-52701-53991-54036-58257[INC][10/12]	INS/GCG	-0.0442049	0.225039	-0.0451931	-0.198514	0.389528			54840//APTX	CA-54840-14883-16512-16550-16910[INC][1/19]	INS/GCG	0.116956	-0.287343	-0.0155926	0.19978	0.197397
55776//SAYSD1	CA-55776-3207-4369-8776-12313[INC][1/59][UPT][DNT]	INS/GCG	-0.0639404	0.145	-0.0267613	-0.14975	0.00810585			54840//APTX	CA-54840-14883-16512-16559-16910[INC][22/19]	INS/GCG	0.106589	-0.282753	-0.0348047	0.143307	0.145136
55802//DCP1A	CA-55802-38384-46340-46448-57797[INC][1/7]	INS/GCG	-0.134591	0.108602	0.0820711	0.115288	-0.502396			54842//MFSD6	CA-54842-92365-94477-94502-94660[INC][1/15][DNT]	INS/GCG	-0.178214	-0.122661	0.267998	-0.117296	-0.12854
55812//SPATA7	CA-55812-13560-32561-32623-34067[INC][7/82]	INS/GCG	-0.213295	0.271459	-0.056098	0.619307	0.416221			54879//ST7L	CA-54879-3510-5523-5606-11415[INC][55/10][UPT]	INS/GCG	-0.0134564	-0.212956	0.142624	0.15914	0.156448
55833//UBAP2	CA-55833-91124-95803-95871-98475[INC][39/6]	INS/GCG	-0.291456	0.470085	-0.108571	-0.643098	0.381282			54882//ANKHD1	CA-54882-65963-73425-73482-83766[INC][8/13]	INS/GCG	-0.00618496	-0.126324	0.0297426	0.200803	0.214592
55837//EAPP	CA-55837-9294-13267-13380-17930[INC][1/7]	INS/GCG	-0.0329875	0.113656	-0.0235302	-0.0214942	0.223767			54901//CDKAL1	CA-54901-3118-3630-3743-3894[INC][9/56][UPT]	INS/GCG	0.0997347	-0.153961	-0.123979	0.302135	-0.142462
55840//EAF2	CA-55840-12361-22500-22637-24824[INC][19/9]	INS/GCG	0.103539	0.336111	-0.152128	-0.422362	0.1693			54934//KANSL2	CA-54934-5598-6102-6217-13290[INC][58/10]	INS/GCG	0.10324	-0.163284	0.00787523	0.196051	-0.14434
5586//PKN2	CA-5586-90641-103400-103538-104865[INC][1/3]	INS/GCG	-0.0261637	0.151293	-0.0378212	0.150117	-0.0772584			54940//OCIAD1	CA-54940-3099-3184-3454-4577[INC][2/2][UPT]	INS/GCG	-0.0515744	-0.206423	0.0323385	0.160529	0.162835
55863//TMEM126B	CA-55863-3116-5572-5744-6114[INC][102/66][UPT]	INS/GCG	-0.0624098	0.106901	0.0371353	0.0835371	-0.05897			54952//TRNAU1AP	CA-54952-10716-11096-11244-11329[INC][13/56]	INS/GCG	0.00416747	-0.148274	0.0420783	-0.0716306	0.0916297
55954//ZMAT5	CA-55954-31651-38314-38453-38626[INC][3/100][DNT]	INS/GCG	0.0692532	0.140837	-0.0916918	-0.0714525	-0.0776522			54952//TRNAU1AP	CA-54952-10716-10851-11244-11329[INC][1/56]	INS/GCG	-0.0287446	-0.183527	0.0822265	-0.147937	0.169962
55974//SLC50A1	CA-55974-3565-4016-4140-4749[INC][36/25]	INS/GCG	0.0517459	0.141695	-0.10057	0.255967	-0.156711			54952//TRNAU1AP	CA-54952-21884-24572-24702-27483[INC][4/50][DNT]	INS/GCG	-0.106605	-0.116754	0.203956	-0.105351	-0.112951
5601//MAPK9	CA-5601-46099-47343-47409-47561[INC][1/39]	INS/GCG	-0.0699774	0.128631	-0.0424077	NA	-0.039897			54960//GEMIN8	CA-54960-3140-6695-6777-11405[INC][33/19][UPT]	INS/GCG	0.20111	-0.430108	-0.0280361	-0.279366	-0.339334
5611//DNAJC3	CA-5611-3199-31409-31543-35088[INC][3/59][UPT]	INS/GCG	-0.0180345	0.117421	-0.0112436	-0.0504361	-0.0299747			54960//GEMIN8	CA-54960-3140-6695-6865-11405[INC][4/19][UPT]	INS/GCG	0.319485	-0.334168	-0.119287	-0.329103	-0.350203
56260//C8orf44	CA-56260-6150-16090-16403-18169[INC][7/7][UPT]	INS/GCG	0.136608	0.208374	-0.126342	-0.226387	-0.114372			54978//C2orf18	CA-54978-13050-13770-13942-14190[INC][47/6]	INS/GCG	0.178137	-0.288992	-0.133858	-0.546349	0.128266
56267//CCBL2	CA-56267-3376-7609-7709-26493[INC][37/55][UPT]	INS/GCG	-0.0279816	0.408526	-0.0210666	-0.133024	-0.458031			55012//PPP2R3C	CA-55012-14789-15382-15466-17077[INC][1/4]	INS/GCG	0.0204462	-0.178358	0.0491528	0.0882353	0.0897583
56267//CCBL2	CA-56267-3376-7609-7713-26493[INC][2/55][UPT]	INS/GCG	-0.0320114	0.480473	-0.0301237	-0.0708661	-0.334008			55012//PPP2R3C	CA-55012-14789-15382-15495-17077[INC][117/4]	INS/GCG	0.0150024	-0.116891	0.0262505	0.0492114	0.0502254
5636//PRPSAP2	CA-5636-12654-13958-14036-19284[INC][3/26]	INS/GCG	0.063193	0.174189	0.00657155	0.22339	-0.368182			55012//PPP2R3C	CA-55012-14789-15412-15495-17077[INC][1/4]	INS/GCG	0.0348395	-0.217413	0.047425	0.0996169	0.101828
5636//PRPSAP2	CA-5636-12654-13983-14036-19284[INC][178/26]	INS/GCG	0.0262142	0.101614	0.00995492	0.121864	-0.249309			55061//SUSD4	CA-55061-3146-3264-3356-3742[INC][4/68][UPT]	INS/GCG	0.128559	-0.10757	-0.106467	NA	-0.0980036
56672//AKIP1	CA-56672-3518-4299-4380-6672[INC][36/37]	INS/GCG	-0.0156193	0.105649	-0.0263929	-0.275571	0.223235			55076//TMEM45A	CA-55076-3310-29914-29990-65590[INC][3/28][UPT]	INS/GCG	-0.0852922	-0.271748	0.273931	-0.237941	0.530357
100505881//MAGI2-AS3	CA-100505881-3235-3630-3699-8890[INC][2/5][UPT]	INS/GCG	0.0188067	0.139513	0.00872868	NA	-0.170861			55076//TMEM45A	CA-55076-3310-29843-29990-65590[INC][25/28][UPT]	INS/GCG	-0.0235297	-0.307012	0.201768	-0.235443	0.508182
100505894//TMEM161B-AS1	CA-100505894-16985-17128-17205-19859[INC][1/6]	INS/GCG	-0.108208	0.283357	-0.108403	0.818103	0.217017			55101//ATP5SL	CA-55101-4721-6466-6547-9265[INC][302/60]	INS/GCG	0.106986	-0.129686	-0.0125093	-0.683658	0.146105
100506713//LOC100506713	CA-100506713-3139-5445-5539-12714[INC][8/4][UPT]	INS/GCG	-0.109893	0.137026	0.0936043	-0.34439	0.133333			55101//ATP5SL	CA-55101-4721-6466-6510-9265[INC][1/60]	INS/GCG	0.154548	-0.109559	-0.0554863	-0.657029	0.265145
100506930//LOC100506930	CA-100506930-4466-12493-12589-12688[INC][3/13]	INS/GCG	0.0777778	0.309219	0.00186682	-0.388117	-0.385991			55101//ATP5SL	CA-55101-4721-6466-6561-9265[INC][4/60]	INS/GCG	0.147006	-0.115796	-0.0601989	-0.660274	0.265145
100507027//M1	CA-100507027-3092-17326-17448-17883[INC][3/9][UPT]	INS/GCG	-0.0549503	0.151903	0.0217065	-0.0795785	-0.0563433			55142//HAUS2	CA-55142-12478-13526-13596-15457[INC][26/1]	INS/GCG	0.138095	-0.305236	-0.0255025	-0.0568087	NA
100507246//LOC100507246	CA-100507246-3094-4181-4280-6524[INC][121/140][UPT]	INS/GCG	-0.0100216	0.181672	-0.0872283	0.059369	0.332076			55148//UBR7	CA-55148-6654-7977-8073-10874[INC][113/10]	INS/GCG	0.0765189	-0.289563	0.0729838	0.0694698	0.0696609
10059//DNM1L	CA-10059-60959-61662-61740-63861[INC][14/21]	INS/GCG	-0.363259	0.11718	0.304629	0.475096	0.24667			5519//PPP2R1B	CA-5519-14947-15868-16003-17113[INC][29/2]	INS/GCG	0.0906265	-0.209692	-0.0605765	0.0618076	0.0625369
10059//DNM1L	CA-10059-60959-61662-61740-62061[INC][14/14]	INS/GCG	-0.0129845	0.145037	0.0145635	-0.236983	-0.344958			55196//C12orf35	CA-55196-13938-24459-29539-30820[INC][2/3]	INS/GCG	0.283746	-0.563793	-0.192387	0.112744	0.256034
10073//SNUPN	CA-10073-3713-6888-7037-8322[INC][4/34][UPT]	INS/GCG	0.0262457	0.188487	-0.0775873	-0.175853	-0.0759667			55197//RPRD1A	CA-55197-3157-36573-36703-39313[INC][155/18][UPT]	INS/GCG	0.0394941	-0.27639	0.0548223	0.0365606	0.0378416
10085//EDIL3	CA-10085-133710-157909-157939-207272[INC][32/17]	INS/GCG	-0.0965155	0.160444	0.0189024	-0.252406	0.232465			55209//SETD5	CA-55209-69954-73800-73857-75740[INC][4/33]	INS/GCG	0.26251	-0.190896	-0.15583	-0.181022	-0.182353
10095//ARPC1B	CA-10095-3107-5663-5765-14027[INC][4/463][UPT]	INS/GCG	-0.0376095	0.202689	-0.0237786	0.162537	-0.134554			55230//USP40	CA-55230-79226-80286-80352-82613[INC][25/2]	INS/GCG	0.0478668	-0.157467	-0.0270544	0.0248246	0.029582
10095//ARPC1B	CA-10095-3107-5663-5781-14027[INC][4/463][UPT]	INS/GCG	-0.11252	0.182516	0.029704	0.158875	-0.0738432			55255//WDR41	CA-55255-6051-30698-30747-32281[INC][198/3]	INS/GCG	-0.00819239	-0.242273	0.14272	0.0978654	-0.417681
10125//RASGRP1	CA-10125-61967-64430-64535-65385[INC][13/7]	INS/GCG	0.171171	0.116923	-0.395833	0.0992167	NA			55277//FGGY	CA-55277-2955-27583-27798-46005[INC][11/3][UPT]	INS/GCG	0.0485916	-0.294287	0.0340084	0.0763126	0.130797
10138//YAF2	CA-10138-3754-42117-42217-79587[INC][5/50]	INS/GCG	0.0782621	0.273548	-0.159521	-0.0166485	-0.289967			55282//LRRC36	CA-55282-51569-52883-53029-54745[INC][10/6]	INS/GCG	0.171866	-0.254776	-0.034223	0.130894	-0.0291493
10138//YAF2	CA-10138-30998-42117-42217-79587[INC][3/7]	INS/GCG	0.154614	0.172469	-0.291486	0.549543	-0.257794			55285//RBM41	CA-55285-5178-5583-5677-5773[INC][4/41]	INS/GCG	-0.106665	-0.112686	0.111323	-0.103583	0.504713
56853//CELF4	CA-56853-302505-304280-304364-315099[INC][6/2]	INS/GCG	-0.206795	0.41975	-0.0401592	0.599937	-0.0931099			55288//RHOT1	CA-55288-68856-69896-69992-85162[INC][7/25][DNT]	INS/GCG	-0.0761286	-0.142681	0.0463223	0.717005	0.705368
56853//CELF4	CA-56853-302505-304283-304364-315099[INC][2/2]	INS/GCG	0.0452322	0.293166	-0.231262	0.53156	-0.126227			55293//UEVLD	CA-55293-55341-57293-57417-59259[INC][15/5][DNT]	INS/GCG	0.272168	-0.265407	-0.217098	0.214474	NA
56884//FSTL5	CA-56884-628869-656610-656637-666900[INC][12/5]	INS/GCG	0.0440722	0.20067	-0.171194	0.220632	NA			5532//PPP3CB	CA-5532-54300-59123-59153-60604[INC][56/5][DNT]	INS/GCG	-0.0373593	-0.160544	0.110895	0.0589757	-0.0526972
56912//IFT46	CA-56912-9292-11186-11339-12031[INC][30/88]	INS/GCG	-0.122192	0.307845	0.0053	0.205277	-0.242084			55335//NIPSNAP3B	CA-55335-9829-10064-10147-11652[INC][1/12]	INS/GCG	0.186154	-0.244444	-0.229041	0.21726	0.682883
56942//CMC2	CA-56942-28092-29018-29128-33426[INC][30/114][DNT]	INS/GCG	-0.0326196	0.154084	-0.00520438	0.00382727	-0.0826012			55384//MEG3	CA-55384-6642-8313-8427-13059[INC][46/2]	INS/GCG	0.0835605	-0.133253	0.00397775	0.0649642	-0.178025
56947//MFF	CA-56947-916-4166-4278-6114[INC][175/92][UPT]	INS/GCG	0.0442338	0.106892	-0.0658158	-0.254701	-0.0217124			55384//MEG3	CA-55384-6642-9404-9534-13059[INC][23/2]	INS/GCG	0.288476	-0.337327	-0.0627562	NA	-0.408162
56947//MFF	CA-56947-15869-28002-28062-31165[INC][16/80]	INS/GCG	0.00358234	0.150027	-0.0475583	-0.0527298	-0.0990798			55552//ZNF823	CA-55552-16745-17691-17752-18603[INC][21/3][DNT]	INS/GCG	-0.0442292	-0.217873	0.136834	0.0929368	0.0929368
56947//MFF	CA-56947-15869-22714-22873-31165[INC][8/80]	INS/GCG	0.0036684	0.23444	-0.0888439	-0.0163535	-0.282365			55556//ENOSF1	CA-55556-9193-18248-18423-21328[INC][1/9]	INS/GCG	0.0642505	-0.145962	-0.0895538	0.261333	0.185562
56948//SDR39U1	CA-56948-3456-3541-3693-4006[INC][2/4]	INS/GCG	0.070885	0.104147	-0.121432	0.0190382	0.100652			55556//ENOSF1	CA-55556-9193-18307-18423-21328[INC][67/9]	INS/GCG	0.0436935	-0.147261	-0.0460432	0.162114	0.127985
56948//SDR39U1	CA-56948-3456-3541-3704-4006[INC][3/4]	INS/GCG	0.0643943	0.100279	-0.107977	0.0155162	0.0967742			55578//FAM48A	CA-55578-36510-37276-37394-38271[INC][28/2]	INS/GCG	-0.020096	-0.200316	0.0823328	0.0555234	0.0569395
56948//SDR39U1	CA-56948-3624-4006-4124-4875[INC][1/15]	INS/GCG	-0.0532349	0.203695	-0.0809758	0.0249455	0.214765			55578//FAM48A	CA-55578-50522-52058-52162-52904[INC][24/78][DNT]	INS/GCG	0.149104	-0.127628	-0.0591939	0.0288828	-0.118902
56965//PARP6	CA-56965-23081-23330-23443-24195[INC][11/13]	INS/GCG	-0.0096797	0.186186	0.17924	-0.507954	-0.473014			55591//VEZT	CA-55591-37326-41804-41877-42408[INC][2/11]	INS/GCG	0.139636	-0.31333	0.064035	-0.163765	0.0912052
56965//PARP6	CA-56965-23081-23333-23443-24195[INC][15/13]	INS/GCG	-0.0140009	0.183186	0.154495	-0.428573	-0.424615			55591//VEZT	CA-55591-37326-41804-41877-51611[INC][1/10]	INS/GCG	0.0693941	-0.178033	0.0871393	0.0725389	-0.653618
56987//BBX	CA-56987-258584-269851-269941-271304[INC][13/13]	INS/GCG	-0.0149068	0.134986	-0.0339407	0.303675	-0.0953274			55596//ZCCHC8	CA-55596-11282-13429-13535-14533[INC][50/4]	INS/GCG	-0.00539409	-0.163354	0.0793201	0.0560561	0.0547945
57018//CCNL1	CA-57018-4828-6610-6683-10537[INC][18/52]	INS/GCG	-0.113039	0.106204	0.0731898	-0.0649482	0.158037			55605//KIF21A	CA-55605-109295-113110-113179-113283[INC][20/2]	INS/GCG	-0.0274665	-0.137552	0.0800543	0.0513267	0.0516637
57088//PLSCR4	CA-57088-3220-3542-3623-32087[INC][6/54][UPT]	INS/GCG	-0.00762455	0.271618	-0.0213652	-0.158311	-0.130245			55631//LRRC40	CA-55631-3289-19405-19587-23764[INC][1/6][UPT]	INS/GCG	0.134127	-0.297671	0.0625444	-0.249412	0.16242
57088//PLSCR4	CA-57088-47654-53102-53145-57386[INC][1/7]	INS/GCG	0.225052	0.202586	-0.353372	0.174397	0.139086			55680//RUFY2	CA-55680-64288-64383-64593-69006[INC][3/2][DNT]	INS/GCG	0.0717198	-0.194842	-0.228288	0.144144	0.151899
57149//LYRM1	CA-57149-3301-18321-18480-22887[INC][29/6]	INS/GCG	-0.0522577	0.127234	-0.00774469	0.117305	-0.0306524			55680//RUFY2	CA-55680-64288-64383-64464-69006[INC][2/2][DNT]	INS/GCG	0.0724588	-0.194529	-0.233409	0.144578	0.152381
57223//SMEK2	CA-57223-16683-21621-22245-31704[INC][9/4]	INS/GCG	-0.10965	0.198413	-0.0130887	0.181598	-0.180758			5571//PRKAG1	CA-5571-8785-15994-16104-16303[INC][226/13]	INS/GCG	0.0627503	-0.186237	-0.0258579	0.0322913	0.0324698
57223//SMEK2	CA-57223-40982-42318-42414-43304[INC][9/19]	INS/GCG	-0.418548	0.338887	0.33214	0.27524	-0.0378475			55728//N4BP2	CA-55728-19648-43323-43666-48171[INC][2/1]	INS/GCG	0.113235	-0.24822	-0.0298715	0.00626477	0.435345
57282//SLC4A10	CA-57282-251050-252581-252671-257796[INC][5/15]	INS/GCG	-0.0600244	0.117903	0.0378236	0.97111	-0.043894			55740//ENAH	CA-55740-148193-151090-151153-155073[INC][15/29]	INS/GCG	0.492754	-0.336735	-0.562264	0.238596	0.231293
573//BAG1	CA-573-5060-5515-5657-6592[INC][2/144]	INS/GCG	-0.044825	0.106075	0.0621791	-0.0443806	-0.0932983			55741//EDEM2	CA-55741-12479-15409-15621-23983[INC][1/6]	INS/GCG	0.0493197	-0.238627	0.0266922	0.111481	0.106773
57380//MRS2	CA-57380-5317-8483-8520-12297[INC][4/5]	INS/GCG	-0.127985	0.102518	0.0552023	0.0907643	0.0900474			55741//EDEM2	CA-55741-15621-16203-16254-18575[INC][9/119]	INS/GCG	-0.0273049	-0.222694	0.142595	-0.099712	-0.201729
57396//CLK4	CA-57396-6798-7594-7661-10157[INC][2/17]	INS/GCG	-0.220647	0.274845	0.0434384	-0.00734694	0.242134			55744//C7orf44	CA-55744-3113-76388-76509-83889[INC][1/86][UPT]	INS/GCG	0.0581688	-0.188863	0.0437314	-0.103406	-0.117197
57396//CLK4	CA-57396-11498-12619-12710-13105[INC][11/11]	INS/GCG	-0.0567741	0.356835	-0.0866297	-0.416833	0.101383			55756//INTS9	CA-55756-3308-33618-33746-42908[INC][102/5][UPT]	INS/GCG	0.064893	-0.199162	0.0460299	0.0379147	0.037843
57396//CLK4	CA-57396-11498-12622-12710-13105[INC][1/11]	INS/GCG	-0.0526731	0.374189	-0.0765548	-0.279956	0.0789702			55758//RCOR3	CA-55758-47775-55989-56122-56354[INC][1/16]	INS/GCG	-0.128522	-0.119691	0.148136	0.781718	-0.24196
57446//NDRG3	CA-57446-92779-94299-94338-95437[INC][3/63][DNT]	INS/GCG	-0.0364794	0.125908	0.022639	-0.0685017	-0.0639416			55793//FAM63A	CA-55793-10129-10763-10922-11414[INC][20/2]	INS/GCG	-0.016145	-0.354431	0.182443	0.138824	-0.145891
5747//PTK2	CA-5747-3189-78564-78752-113544[INC][5/39][UPT]	INS/GCG	-0.0939769	0.141135	0.0393833	-0.177679	0.326575			55795//PCID2	CA-55795-16645-20740-20848-26155[INC][2/5]	INS/GCG	-0.000316351	-0.118742	0.0534091	0.037037	0.0351928
5747//PTK2	CA-5747-3189-78564-78653-113544[INC][31/39][UPT]	INS/GCG	-0.0915401	0.19444	-0.00909634	-0.258241	0.261555			55798//METTL2B	CA-55798-3147-3353-3445-5429[INC][47/14][UPT]	INS/GCG	-0.116224	-0.19376	0.195175	0.386792	0.331926
5747//PTK2	CA-5747-3189-55590-55648-78564[INC][1/38][UPT]	INS/GCG	-0.0904762	0.174872	0.000657009	-0.221357	-0.111111			55830//GLT8D1	CA-55830-3586-4080-4309-8536[INC][21/64][UPT]	INS/GCG	0.143617	-0.289295	0.0208947	0.659722	-0.307488
5747//PTK2	CA-5747-3189-55590-55648-113544[INC][4/39][UPT]	INS/GCG	-0.0451921	0.21217	-0.0446416	-0.262936	0.348954			55830//GLT8D1	CA-55830-3586-4084-4309-8536[INC][16/64][UPT]	INS/GCG	0.0658829	-0.167663	0.0607973	0.75	-0.213158
5747//PTK2	CA-5747-55648-78564-78653-113544[INC][1/4]	INS/GCG	-0.137129	0.155043	0.0664132	0.208989	-0.173844			55844//PPP2R2D	CA-55844-9239-12512-12542-12639[INC][1/7]	INS/GCG	0.20481	-0.224468	-0.103969	0.223195	0.230769
5747//PTK2	CA-5747-214840-234721-234739-240023[INC][7/73]	INS/GCG	-0.0970009	0.155128	0.120737	0.164622	-0.161609			5595//MAPK3	CA-5595-9674-10664-10715-11601[INC][7/86][DNT]	INS/GCG	0.245957	-0.212676	-0.220164	-0.298338	0.145882
5747//PTK2	CA-5747-240080-241925-241946-243051[INC][16/166]	INS/GCG	-0.149246	0.24877	0.106492	0.204745	-0.171876			55997//CFC1	CA-55997@1-7037-8075-8185-12602[INC][1/3][DNT]	INS/GCG	-0.0624239	-0.211382	0.0833832	0.817722	NA
57489//ODF2L	CA-57489-3310-12256-12428-13752[INC][24/1][UPT]	INS/GCG	0.0888787	0.130609	0.0646983	0.114912	-0.614129			56180//MOSPD1	CA-56180-3086-13409-13531-18733[INC][10/89][UPT]	INS/GCG	0.076494	-0.176471	0.0446732	-0.171806	-0.164557
57489//ODF2L	CA-57489-3310-12263-12428-13752[INC][2/1][UPT]	INS/GCG	0.209211	0.249825	0.0896887	0.234557	-0.744925			56261//GPCPD1	CA-56261-20700-27757-27833-29704[INC][14/7]	INS/GCG	0.562348	-0.35422	0.059596	-0.319588	-0.251163
57562//KIAA1377	CA-57562-36128-43777-44929-46153[INC][1/12]	INS/GCG	-0.00989811	0.115295	-0.00544218	0.0423205	-0.248721			56270//WDR45L	CA-56270-20615-21907-22005-24244[INC][3/107]	INS/GCG	-0.223108	-0.203636	-0.2	-0.171254	0.861538
57579//FAM135A	CA-57579-71751-75763-75841-80630[INC][7/5]	INS/GCG	0.189623	0.148771	-0.325838	NA	-0.137242			5641//LGMN	CA-5641-42031-45049-45220-47341[INC][1/10]	INS/GCG	0.0919016	-0.124627	-0.0651517	0.205188	-0.0168257
5810//RAD1	CA-5810-3981-4649-4749-6863[INC][1/28]	INS/GCG	-0.0738772	0.176952	0.0112182	-0.113586	0.0776352			56648//EIF5A2	CA-56648-4649-17214-17346-18218[INC][24/1][DNT]	INS/GCG	-0.0589251	-0.216981	0.104	0.0805785	0.0759494
5810//RAD1	CA-5810-3981-4649-4749-5097[INC][1/57]	INS/GCG	-0.100736	0.183226	0.0123721	-0.089995	0.163065			56648//EIF5A2	CA-56648-4649-17254-17346-18218[INC][1/1][DNT]	INS/GCG	-0.116309	-0.252322	0.197468	0.158859	0.14914
58478//ENOPH1	CA-58478-20449-23470-23563-27149[INC][1/12]	INS/GCG	0.188434	0.219092	-0.358342	0.20438	0.212766			100507495//LOC100507495	CA-100507495-3187-27996-28139-37356[INC][2/1][UPT]	INS/GCG	0.0332153	-0.14164	0.0911162	-0.604474	0.0657895
58497//PRUNE	CA-58497-12408-13060-13173-19114[INC][7/17]	INS/GCG	0.11706	0.119745	-0.152052	-0.194099	-0.0465615			100507495//LOC100507495	CA-100507495-50836-52141-52356-54455[INC][4/5][DNT]	INS/GCG	0.112474	-0.204731	-0.0480172	0.315789	NA
58497//PRUNE	CA-58497-12408-12970-13173-19114[INC][36/17]	INS/GCG	0.0588503	0.12586	-0.0932301	-0.254413	0.0136364			10056//FARSB	CA-10056-10369-12112-12308-16103[INC][36/369]	INS/GCG	-0.0363032	-0.118227	0.0563954	0.197565	0.191905
58497//PRUNE	CA-58497-23448-25875-25968-28309[INC][1/28]	INS/GCG	-0.045409	0.127001	-0.0288198	-0.0284553	-0.0283592			10067//SCAMP3	CA-10067-3300-3651-3729-4935[INC][1/3][UPT]	INS/GCG	0.0179875	-0.298416	0.140526	-0.0854257	0.0999405
58517//RBM25	CA-58517-3193-9459-9581-16114[INC][6/77][UPT]	INS/GCG	-0.0404892	0.137606	-0.00259183	-0.0275582	-0.0279281			10067//SCAMP3	CA-10067-3300-4726-4849-4935[INC][45/3][UPT]	INS/GCG	0.00966753	-0.126677	0.0558383	3.94566e-05	0.047398
58528//RRAGD	CA-58528-37606-42691-42840-47069[INC][56/3][DNT]	INS/GCG	-0.0787865	0.124074	-0.00832977	0.106528	0.0728915			10138//YAF2	CA-10138-3754-30733-30805-79587[INC][4/50]	INS/GCG	0.0955218	-0.137607	-0.0853589	-0.183893	0.233624
59084//ENPP5	CA-59084-3037-3866-3928-5683[INC][3/16][UPT]	INS/GCG	-0.0861678	0.262821	-0.0972112	0.158538	0.337942			56853//CELF4	CA-56853-304364-309773-309917-315099[INC][1/10]	INS/GCG	-0.0105693	-0.286405	0.403766	-0.255702	-0.316294
5910//RAP1GDS1	CA-5910-94226-120641-120788-133576[INC][43/88]	INS/GCG	-0.135833	0.112568	0.056258	0.217166	0.211591			56853//CELF4	CA-56853-304364-309773-309857-315099[INC][14/10]	INS/GCG	-0.0169362	-0.363785	0.366711	-0.389798	0.235816
59338//PLEKHA1	CA-59338-3229-20725-20795-21603[INC][30/18][UPT]	INS/GCG	-0.197462	0.157483	0.0474709	0.236641	0.23361			56882//CDC42SE1	CA-56882-3171-5863-5999-6656[INC][8/94][UPT]	INS/GCG	0.0704128	-0.106766	-0.0950229	0.347946	-0.139969
6016//RIT1	CA-6016-3160-3598-3747-3896[INC][64/8][UPT]	INS/GCG	-0.0129403	0.111554	-0.0317245	0.0986863	-0.0943411			56882//CDC42SE1	CA-56882-3171-5863-5994-6656[INC][12/94][UPT]	INS/GCG	0.067978	-0.179813	-0.0162193	0.139743	-0.181752
6046//BRD2	CA-6046-9106-9361-9453-9724[INC][19/62]	INS/GCG	-0.149436	0.329519	-0.0171492	0.354772	-0.0430739			56942//CMC2	CA-56942-12584-29018-29128-33426[INC][5/21][DNT]	INS/GCG	0.0613776	-0.108538	0.0671947	-0.05546	-0.340765
60526//C2orf43	CA-60526-51258-85862-86097-124415[INC][22/9]	INS/GCG	-0.0916421	0.136495	-0.0116208	0.198919	NA			56947//MFF	CA-56947-15869-18233-18308-22714[INC][12/46]	INS/GCG	0.0829782	-0.132709	0.0116041	-0.00225641	-0.126943
60558//GUF1	CA-60558-11298-12591-12731-13870[INC][14/7]	INS/GCG	-0.259146	0.155	-0.112748	0.390132	0.79065			57017//COQ9	CA-57017-8512-13821-13926-15140[INC][1/1]	INS/GCG	0.039932	-0.128519	-0.0202162	0.0653744	0.0636801
6229//RPS24	CA-6229-6545-7205-7223-9855[INC][1/508]	INS/GCG	-0.0639773	0.249811	-0.0744373	-0.0901961	0.532213			57111//RAB25	CA-57111-3269-7736-7911-10095[INC][2/21][UPT]	INS/GCG	0.038969	-0.100982	0.0394857	-0.0495256	-0.0915833
63899//NSUN3	CA-63899-3128-3801-3969-4426[INC][1/43][UPT]	INS/GCG	-0.0541583	0.144487	-0.0702829	-0.204057	0.479037			57150//C6orf162	CA-57150-3045-11104-11125-17421[INC][2/24][UPT]	INS/GCG	0.0240659	-0.133349	0.0132484	-0.0232121	0.317622
6392//SDHD	CA-6392-4127-5020-5158-10958[INC][1/7][DNT]	INS/GCG	-0.226613	0.281009	0.0997135	0.329618	0.168293			57179//KIAA1191	CA-57179-3205-4888-4996-16450[INC][5/3][UPT]	INS/GCG	0.0323008	-0.119799	0.0146367	0.0528211	-0.0815431
63929//XPNPEP3	CA-63929-3165-6597-6713-7537[INC][19/5][UPT][DNT]	INS/GCG	-0.369295	0.464286	0.180583	-0.279461	-0.548922			57179//KIAA1191	CA-57179-4996-5239-5326-9057[INC][94/11]	INS/GCG	0.0210962	-0.196455	-0.0156213	0.161937	0.122117
63929//XPNPEP3	CA-63929-3165-6593-6713-7537[INC][4/5][UPT][DNT]	INS/GCG	-0.196637	0.486279	0.0512365	-0.296212	-0.492537			57179//KIAA1191	CA-57179-4996-5239-5345-9057[INC][4/11]	INS/GCG	0.0446448	-0.205962	-0.0252754	0.280753	0.17518
63929//XPNPEP3	CA-63929-15035-15967-16059-27689[INC][2/29]	INS/GCG	0.142343	0.126804	-0.108242	-0.109677	-0.10387			57179//KIAA1191	CA-57179-5326-14069-14194-16450[INC][1/10]	INS/GCG	0.155237	-0.261082	-0.092948	0.0894819	0.103249
64089//SNX16	CA-64089-5675-15770-15857-21346[INC][17/3]	INS/GCG	0.368061	0.255474	-0.414546	0.25198	0.248403			57231//SNX14	CA-57231-24775-31492-31580-38851[INC][1/8]	INS/GCG	-0.0988263	-0.151282	0.114557	0.223492	0.0958499
64215//DNAJC1	CA-64215-77682-78152-78216-85758[INC][1/3]	INS/GCG	-0.085723	0.233796	-0.0227521	0.218378	0.226966			57409//MIF4GD	CA-57409-4117-4782-4884-6038[INC][10/36]	INS/GCG	0.176893	-0.144071	-0.101575	-0.131849	0.394872
64215//DNAJC1	CA-64215-77682-78169-78216-85758[INC][47/3]	INS/GCG	-0.0627623	0.163035	-0.0269414	0.151652	0.160445			57409//MIF4GD	CA-57409-4117-4761-4884-6038[INC][16/36]	INS/GCG	0.2092	-0.178955	-0.142521	-0.164342	0.514451
6434//TRA2B	CA-6434-3312-9284-9560-14402[INC][63/506][UPT]	INS/GCG	-0.0823975	0.147404	0.034344	-0.0536302	0.0357195			57579//FAM135A	CA-57579-126008-127887-127998-146346[INC][20/1]	INS/GCG	0.0444444	-0.287263	0.0368983	0.0241577	0.0242115
643837//LOC643837	CA-643837-23216-24893-25012-27336[INC][4/18]	INS/GCG	-0.0510324	0.405026	-0.0516471	0.282444	-0.0971018			57721//METTL14	CA-57721-21633-23192-23403-27579[INC][19/1][DNT]	INS/GCG	0.0776994	-0.134947	0.0356278	-0.421397	0.0147891
64417//C5orf28	CA-64417-3069-6903-7001-32847[INC][1/17][UPT]	INS/GCG	0.0458829	0.104743	-0.0626024	-0.0646658	-0.108247			57728//WDR19	CA-57728-10378-15140-15256-20074[INC][32/8]	INS/GCG	0.00889906	-0.123271	0.0302102	0.272512	0.184121
64420//SUSD1	CA-64420-119849-125838-125878-136316[INC][15/2]	INS/GCG	0.112623	0.100467	-0.071993	NA	-0.507652			5786//PTPRA	CA-5786-85559-110255-110298-126545[INC][52/14]	INS/GCG	-0.0381751	-0.121964	0.0461851	0.0614137	0.0626848
64770//CCDC14	CA-64770-3265-7613-7760-7981[INC][1/11][UPT]	INS/GCG	-0.15707	0.155388	0.159511	0.137778	-0.493213			58493//C9orf80	CA-58493-26977-31490-31581-33474[INC][86/8][DNT]	INS/GCG	0.0931075	-0.130949	-0.0203683	0.146906	-0.117032
64770//CCDC14	CA-64770-3265-7613-7669-7981[INC][44/11][UPT]	INS/GCG	-0.113754	0.116761	0.118799	0.106529	-0.32714			58497//PRUNE	CA-58497-12408-20018-20177-21736[INC][3/6]	INS/GCG	0.186461	-0.144667	-0.0645161	0.130841	-0.640634
64770//CCDC14	CA-64770-30736-32882-33101-33174[INC][19/1]	INS/GCG	-0.105769	0.118439	0.173855	-0.419992	0.103044			58497//PRUNE	CA-58497-12408-12970-13173-21736[INC][5/6]	INS/GCG	0.289795	-0.227029	-0.0259851	0.262911	-0.55165
64773//PCED1A	CA-64773-5455-7372-7648-7977[INC][25/1][DNT]	INS/GCG	0.195501	0.161186	-0.0775766	0.151607	-0.388281			5980//REV3L	CA-5980-172860-174952-175143-176112[INC][19/1]	INS/GCG	-0.0762537	-0.12674	0.11014	0.112921	0.105691
64786//TBC1D15	CA-64786-56618-57618-57669-57979[INC][2/38]	INS/GCG	0.0867219	0.226669	-0.11067	0.0697028	-0.32205			5982//RFC2	CA-5982-8397-10645-10747-14162[INC][216/54]	INS/GCG	-0.0313962	-0.35243	0.0845873	0.0649087	NA
64834//ELOVL1	CA-64834-5511-5698-5889-6066[INC][263/15]	INS/GCG	0.180851	0.104777	-0.2176	0.100517	0.101873			60313//GPBP1L1	CA-60313-2638-4010-4055-28405[INC][28/30][UPT][DNT]	INS/GCG	-0.0226244	-0.329262	0.0545916	0.206316	0.0869659
64860//ARMCX5	CA-64860-3680-4752-4865-5296[INC][17/53]	INS/GCG	-0.0823481	0.254689	-0.032548	-0.0732513	0.224602			6050//RNH1	CA-6050-3171-5282-5460-8034[INC][4/77][UPT]	INS/GCG	-0.35371	-0.102045	0.43168	-0.270023	0.128326
64860//ARMCX5	CA-64860-3680-4756-4865-5296[INC][1/53]	INS/GCG	-0.0486403	0.186438	-0.0584623	-0.0831596	0.288852			60526//C2orf43	CA-60526-24758-35669-35813-51088[INC][69/7]	INS/GCG	-0.0248022	-0.167506	0.154399	0.113158	NA
65005//MRPL9	CA-65005-4460-5012-5114-5665[INC][84/8]	INS/GCG	-0.0437312	0.119558	0.0211767	-0.150665	0.14757			6092//ROBO2	CA-6092-585290-595331-595514-597727[INC][1/10]	INS/GCG	0.123783	-0.149975	-0.0857062	0.369085	NA
65056//GPBP1	CA-65056-65085-66165-66225-75352[INC][22/44]	INS/GCG	-0.0302553	0.181609	-0.0848687	0.036933	0.0559807			6120//RPE	CA-6120-3156-10029-10109-16345[INC][157/17][UPT]	INS/GCG	0.302342	-0.30873	-0.214167	0.201567	0.206417
65084//TMEM135	CA-65084-3343-32850-32978-36679[INC][34/3][UPT]	INS/GCG	0.0841133	0.107015	0.105758	0.0812274	-0.961038			6120//RPE	CA-6120-3156-10011-10109-16345[INC][3/17][UPT]	INS/GCG	0.50097	-0.299662	-0.258132	0.619583	0.62969
65244//SPATS2	CA-65244-136301-148957-149001-150650[INC][3/31]	INS/GCG	-0.173378	0.191841	0.118074	0.940032	-0.0691091			6139//RPL17	CA-6139-6207-6999-7066-11794[INC][1/10]	INS/GCG	0.37847	-0.185492	-0.0115372	0.731313	-0.264503
65250//C5orf42	CA-65250-94759-95008-95116-98435[INC][8/9]	INS/GCG	-0.0462406	0.342153	-0.0250479	-0.227174	-0.0998453			617//BCS1L	CA-617-3088-4283-4652-4750[INC][27/1][UPT]	INS/GCG	0.0189578	-0.11607	0.0507926	0.0838926	0.08
65258//MPPE1	CA-65258-24881-25016-25085-25176[INC][6/6]	INS/GCG	-0.177956	0.156211	0.0312609	0.140251	0.148193			6311//ATXN2	CA-6311-89320-92232-92292-92678[INC][1/2]	INS/GCG	0.204649	-0.167648	0.0333271	-0.608467	-0.0528609
65258//MPPE1	CA-65258-24881-25019-25085-25176[INC][25/6]	INS/GCG	-0.0963351	0.131648	0.0110305	0.120647	0.123742			634//CEACAM1	CA-634-10243-12274-12562-19030[INC][15/4]	INS/GCG	-0.175997	-0.130387	0.230707	-0.346277	0.229979
654466//KGFLP2	CA-654466-13734-47456-47554-58642[INC][2/2]	INS/GCG	-0.0770952	0.363228	-0.229211	0.318351	-0.00270645			63877//FAM204A	CA-63877-3058-3400-3601-8907[INC][4/1][UPT]	INS/GCG	0.0182402	-0.122458	0.0380744	-0.00806511	0.0366826
65979//PHACTR4	CA-65979-3244-26260-26360-40828[INC][4/76][UPT]	INS/GCG	-0.132571	0.316468	-0.00730832	-0.0140212	0.0221545			6391//SDHC	CA-6391-3050-12238-12295-29218[INC][9/6][UPT]	INS/GCG	0.187845	-0.375693	-0.0147423	0.185567	0.183673
65979//PHACTR4	CA-65979-40882-91250-91278-92503[INC][6/52]	INS/GCG	-0.0993153	0.157973	0.0593966	-0.200869	0.0445911			64080//RBKS	CA-64080-3100-22466-23585-34785[INC][1/18][UPT]	INS/GCG	0.169191	-0.110368	-0.11828	-0.0909091	0.00259
65979//PHACTR4	CA-65979-40882-66349-66465-92503[INC][5/52]	INS/GCG	-0.0033568	0.155457	-0.0598631	-0.0423453	-0.0404355			64118//DUS1L	CA-64118-4696-5303-5354-5848[INC][77/5]	INS/GCG	0.0865052	-0.276243	0.0615006	0.0441696	NA
65981//CAPRIN2	CA-65981-22547-26004-26172-27232[INC][15/1]	INS/GCG	0.144374	0.106583	-0.21865	0.0940526	0.0960452			64145//ZFYVE20	CA-64145-3114-3874-4030-5438[INC][18/15][UPT]	INS/GCG	-0.0581335	-0.331601	0.176259	0.158689	-0.279201
6605//SMARCE1	CA-6605-20138-20565-20644-21858[INC][3/88][DNT]	INS/GCG	-0.0180606	0.137794	-0.0208659	-0.0405763	-0.0407924			64147//KIF9	CA-64147-3353-3462-3708-8468[INC][4/63][UPT]	INS/GCG	-0.0665158	-0.107382	0.16578	-0.114304	-0.0730782
6638//SNRPN	CA-6638-99901-138091-138222-141467[INC][2/4]	INS/GCG	-0.328327	0.210829	0.254192	0.196141	0.208191			641977//SEPT7P2	CA-641977-35232-42992-43187-43705[INC][2/16]	INS/GCG	-0.0155653	-0.149542	0.0465996	0.0658607	0.261874
6660//SOX5	CA-6660-961063-989611-989789-1002046[INC][9/2]	INS/GCG	0.115282	0.116689	-0.0871485	-0.934942	0.0396478			64236//PDLIM2	CA-64236-14001-15810-15928-17992[INC][36/11][DNT]	INS/GCG	0.2553	-0.297111	0.0321132	0.262514	-0.534053
6672//SP100	CA-6672-3173-4435-4510-29781[INC][110/13][UPT]	INS/GCG	0.203453	0.173744	-0.36088	-0.0531384	-0.0335735			6431//SRSF6	CA-6431-3646-4441-4557-4907[INC][1/118]	INS/GCG	0.0341782	-0.156528	-0.00345483	0.218141	-0.149575
6821//SUOX	CA-6821-3465-5074-5200-7953[INC][24/103]	INS/GCG	-0.22506	0.191038	0.107801	0.34703	NA			6431//SRSF6	CA-6431-3646-4289-4557-4907[INC][4/118]	INS/GCG	0.0455062	-0.225847	0.00685066	0.215692	-0.216606
7027//TFDP1	CA-7027-55013-55932-56209-58432[INC][1/9][DNT]	INS/GCG	0.133237	0.274603	-0.135172	-0.127683	0.273951			64328//XPO4	CA-64328-3105-37073-37179-42651[INC][5/2][UPT]	INS/GCG	0.128713	-0.310753	0.0936937	-0.134292	0.0747126
7027//TFDP1	CA-7027-55013-56130-56197-58432[INC][13/9][DNT]	INS/GCG	0.0883739	0.233311	-0.0979242	-0.24903	0.221937			643836//ZFP62	CA-643836-3759-12226-12299-12793[INC][2/4]	INS/GCG	0.00746888	-0.15606	-0.0941779	0.806149	NA
7027//TFDP1	CA-7027-55013-56130-56209-58432[INC][60/9][DNT]	INS/GCG	0.0778643	0.157847	-0.081658	-0.120116	0.154741			644128//RPL23AP53	CA-644128-3190-4411-4515-15901[INC][9/2][UPT]	INS/GCG	0.0824204	-0.149629	0.0107065	0.161729	NA
728190//LOC728190	CA-728190-8773-14593-14667-18886[INC][1/30]	INS/GCG	-0.0203827	0.245247	-0.0740151	-0.0718967	0.0581074			6450//SH3BGR	CA-6450-32345-56952-57045-66128[INC][27/3]	INS/GCG	0.00146333	-0.144192	0.0548738	0.0775946	0.077821
7289//TULP3	CA-7289-21714-32896-33056-34395[INC][38/21]	INS/GCG	0.0313244	0.131897	-0.0301887	0.163548	-0.425166			6468//FBXW4	CA-6468-25072-30006-30101-73176[INC][39/3]	INS/GCG	0.0978724	-0.158711	-0.0945397	0.101145	0.0709848
7375//USP4	CA-7375-40720-42412-42637-44468[INC][35/2]	INS/GCG	0.155294	0.117717	-0.194308	0.113402	0.110738			6472//SHMT2	CA-6472-4428-4908-4988-5140[INC][1380/85]	INS/GCG	0.0405351	-0.248466	0.0225579	0.176959	0.165803
7388//UQCRH	CA-7388-3113-8393-8436-9447[INC][2/12][UPT]	INS/GCG	0.0469389	0.175601	-0.0670733	-0.515984	0.409966			64747//MFSD1	CA-64747-5446-6415-6549-8114[INC][1/20]	INS/GCG	0.176231	-0.224717	-0.131935	0.149028	-0.146084
7388//UQCRH	CA-7388-3113-8393-8420-9447[INC][479/12][UPT]	INS/GCG	0.0300125	0.19598	-0.0587516	-0.504261	0.421911			64747//MFSD1	CA-64747-5446-6436-6549-8114[INC][307/20]	INS/GCG	0.10665	-0.134047	-0.0828005	0.091029	-0.13775
7404//UTY	CA-7404-34654-43904-43984-68877[INC][6/348]	INS/GCG	-0.0874569	0.299536	-0.0601336	-0.0452261	-0.046875			64792//RABL5	CA-64792-3142-6599-6689-8270[INC][14/11][UPT]	INS/GCG	0.218562	-0.110365	-0.180897	-0.273297	-0.0358179
7422//VEGFA	CA-7422-11710-13523-13595-14747[INC][9/27]	INS/GCG	-0.167251	0.154253	0.17809	-0.317365	-0.316607			64792//RABL5	CA-64792-3142-5749-5857-6599[INC][4/14][UPT]	INS/GCG	-0.0824187	-0.145431	0.181203	0.299282	-0.0979472
7422//VEGFA	CA-7422-11710-13523-13646-14747[INC][3/27]	INS/GCG	-0.132996	0.107913	0.151699	-0.181034	-0.180516			64792//RABL5	CA-64792-3142-5780-6689-8270[INC][2/11][UPT]	INS/GCG	0.175624	-0.139198	-0.126216	-0.216758	-0.0585456
7422//VEGFA	CA-7422-11710-13523-13577-14747[INC][4/27]	INS/GCG	-0.132996	0.107913	0.151699	-0.181034	-0.180516			64792//RABL5	CA-64792-3142-5780-5857-6599[INC][55/14][UPT]	INS/GCG	-0.0536288	-0.138356	0.126354	0.18115	-0.0971976
7511//XPNPEP1	CA-7511-3152-11454-11531-18738[INC][2/27][UPT]	INS/GCG	0.0353383	0.22779	-0.173672	0.206186	0.0552402			64792//RABL5	CA-64792-3142-5780-5857-8270[INC][18/11][UPT]	INS/GCG	0.255267	-0.237687	-0.14445	-0.321429	-0.171103
7511//XPNPEP1	CA-7511-18863-32443-32538-33478[INC][3/285]	INS/GCG	-0.0138294	0.119066	-0.0227803	-0.0316703	-0.0321444			64895//PAPOLG	CA-64895-17282-18289-18401-21804[INC][17/4]	INS/GCG	0.0645995	-0.138048	0.0376661	-0.148992	0.0310752
7534//YWHAZ	CA-7534-3546-4267-4467-7495[INC][3/34][UPT]	INS/GCG	-0.0259833	0.118915	-0.00328186	0.0167981	-0.0960384			64895//PAPOLG	CA-64895-33837-34281-34391-38531[INC][22/1]	INS/GCG	0.0626824	-0.185798	-0.0144641	0.0825263	0.0335701
7534//YWHAZ	CA-7534-3546-4087-4467-7495[INC][1/34][UPT]	INS/GCG	-0.0260232	0.118934	-0.00325711	0.0168149	-0.0960226			64921//CASD1	CA-64921-11466-15990-16183-20304[INC][1/41]	INS/GCG	0.113843	-0.106975	0.337207	-0.33687	-0.368116
7534//YWHAZ	CA-7534-3546-4270-4467-7495[INC][5/34][UPT]	INS/GCG	-0.0258348	0.118153	-0.00325973	0.0175976	-0.0967141			65109//UPF3B	CA-65109-14953-15344-15435-17501[INC][2/10]	INS/GCG	0.411358	-0.217417	-0.302764	-0.0908042	0.216807
7582//ZNF33B	CA-7582-4625-9105-9255-9520[INC][2/2]	INS/GCG	0.0602718	0.24644	-0.310388	0.418242	0.419175			65109//UPF3B	CA-65109-14953-15344-15383-17501[INC][4/10]	INS/GCG	0.31882	-0.121814	-0.25863	0.023562	0.227379
7582//ZNF33B	CA-7582-4625-9105-9250-9520[INC][49/2]	INS/GCG	0.00241485	0.160395	-0.197867	0.257446	0.2594			65125//WNK1	CA-65125-112348-121342-121426-128292[INC][4/5]	INS/GCG	0.0327627	-0.160933	0.120591	NA	-0.153598
7629//ZNF76	CA-7629-36312-37018-37183-37723[INC][17/9]	INS/GCG	0.0439403	0.143316	0.113032	-0.668821	-0.525734			6594//SMARCA1	CA-6594-29734-33408-33444-34390[INC][9/16]	INS/GCG	0.146599	-0.111103	-0.0478992	0.207437	-0.244172
7700//ZNF141	CA-7700-3180-8975-9102-37857[INC][1/1][UPT][DNT]	INS/GCG	0.235294	0.202335	-0.256854	-0.388849	0.163009			6597//SMARCA4	CA-6597-75596-75845-75944-76201[INC][15/95]	INS/GCG	-0.0745931	-0.266667	0.238099	-0.221344	-0.217899
7705//ZNF146	CA-7705-3419-6520-6594-17146[INC][2/2][UPT]	INS/GCG	0.105505	0.121212	-0.0870979	-0.0481193	-0.475395			65975//STK33	CA-65975-144135-156203-156279-160817[INC][10/2]	INS/GCG	0.0464293	-0.131559	0.0226667	-0.0570551	0.0996515
7705//ZNF146	CA-7705-3595-6520-6594-17146[INC][68/31][UPT]	INS/GCG	0.0110968	0.127758	0.0424128	-0.18811	-0.206266			65979//PHACTR4	CA-65979-66465-91250-91274-92503[INC][1/7]	INS/GCG	0.068341	-0.491881	0.273507	0.239067	0.246246
7750//ZMYM2	CA-7750-4357-14355-14402-37393[INC][14/42]	INS/GCG	0.00955374	0.130867	-0.283792	0.0188679	0.331935			65979//PHACTR4	CA-65979-66465-91250-91278-92503[INC][1/7]	INS/GCG	-0.22619	-0.201089	0.448413	0.343096	NA
7754//ZNF204P	CA-7754-3181-8150-8239-15072[INC][1/2][UPT]	INS/GCG	-0.13869	0.111663	0.107358	-0.0310191	0.0962548			65981//CAPRIN2	CA-65981-22547-23803-23886-26004[INC][10/22]	INS/GCG	-0.165374	-0.256876	0.115043	-0.275785	0.641388
7775//ZNF232	CA-7775-14303-14883-15027-16234[INC][7/24][UPT]	INS/GCG	-0.0545739	0.384863	-0.17698	0.231088	-0.162887			65981//CAPRIN2	CA-65981-34256-36599-36704-38289[INC][16/6]	INS/GCG	0.161045	-0.426354	0.0819346	-0.0253133	-0.603052
7799//PRDM2	CA-7799-52248-75838-75949-119187[INC][4/13][UPT]	INS/GCG	-0.208622	0.117983	-0.0279057	0.320106	0.471513			6599//SMARCC1	CA-6599-108287-109327-109441-114198[INC][44/1]	INS/GCG	0.0652174	-0.128939	-0.0325065	0.0350254	0.0371267
7871//SLMAP	CA-7871-110270-110360-110411-117189[INC][3/3]	INS/GCG	0.0350649	0.269972	0.345398	-0.824153	NA			6601//SMARCC2	CA-6601-18872-19538-19631-19863[INC][18/42]	INS/GCG	0.159707	-0.243552	-0.211664	0.0520627	0.476831
7871//SLMAP	CA-7871-110270-110360-110411-135594[INC][3/1]	INS/GCG	-0.146641	0.331213	0.0250254	0.364066	NA			6660//SOX5	CA-6660-3117-157883-157965-196810[INC][8/3][UPT]	INS/GCG	-0.451705	-0.160152	0.164924	0.123871	0.0688154
79017//GGCT	CA-79017-9039-9945-10101-10606[INC][3/158][DNT]	INS/GCG	-0.0209602	0.114307	-0.0229485	-0.0139123	-0.0141813			6672//SP100	CA-6672-36555-37016-37100-48106[INC][51/1]	INS/GCG	0.0489116	-0.396176	0.0567117	0.0588517	0.125515
79027//ZNF655	CA-79027-5274-6466-7073-8441[INC][2/15][DNT]	INS/GCG	0.106987	0.195529	-0.367644	0.537278	0.0202571			6675//UAP1	CA-6675-32006-34226-34277-39286[INC][37/22]	INS/GCG	0.146495	-0.233745	0.00895823	-0.439291	0.0251999
79027//ZNF655	CA-79027-5274-15838-15958-16266[INC][4/53]	INS/GCG	-0.223301	0.128092	0.255617	-0.138973	-0.125341			6675//UAP1	CA-6675-32006-34229-34277-39286[INC][4/22]	INS/GCG	0.18222	-0.256232	0.0255988	-0.486516	-0.0344112
79098//C1orf116	CA-79098-3178-10692-10870-12276[INC][20/2][UPT][DNT]	INS/GCG	-0.194175	0.143369	0.128617	0.116959	NA			6732//SRPK1	CA-6732-53247-53686-53900-54279[INC][22/1]	INS/GCG	0.220996	-0.174763	-0.13864	0.149733	-0.28725
79133//NDUFAF5	CA-79133-11202-12812-12916-16435[INC][28/12]	INS/GCG	0.0635173	0.26507	-0.0947726	-0.212224	-0.454723			6733//SRPK2	CA-6733-3247-123025-123089-188109[INC][10/18]	INS/GCG	0.151228	-0.279	-0.11901	0.0144144	0.297308
79600//TCTN1	CA-79600-3376-8809-8930-15335[INC][122/7][UPT]	INS/GCG	-0.202247	0.105263	0.133929	0.0977199	0.0995575			6733//SRPK2	CA-6733-264902-265554-265647-266020[INC][2/4]	INS/GCG	-0.0886658	-0.197514	0.183251	-0.0644391	0.099262
79618//HMBOX1	CA-79618-161655-161896-161968-163624[INC][5/13][DNT]	INS/GCG	0.0712012	0.170628	-0.0839269	-0.158011	-0.160855			6780//STAU1	CA-6780-17173-25082-25371-37296[INC][21/207]	INS/GCG	-0.1992	-0.148395	-0.130758	0.516388	0.529666
79731//NARS2	CA-79731-49022-84668-84801-99180[INC][22/1]	INS/GCG	0.0393456	0.152623	-0.0522165	0.154506	-0.857366			6894//TARBP1	CA-6894-54528-54715-54787-56310[INC][15/1]	INS/GCG	0.222222	-0.178961	-0.173988	0.218868	-0.489384
79758//DHRS12	CA-79758-30098-30632-30701-33123[INC][1/55]	INS/GCG	0.0971203	0.10557	-0.10625	NA	-0.0648855			6894//TARBP1	CA-6894-80923-81155-81251-83550[INC][4/15]	INS/GCG	0.0720221	-0.220645	-0.0524147	0.0993822	0.162318
79780//CCDC82	CA-79780-6666-6899-6983-8158[INC][1/50]	INS/GCG	-0.0136944	0.194472	-0.0284407	-0.0169492	-0.0164103			6894//TARBP1	CA-6894-88458-88617-88742-89551[INC][20/1]	INS/GCG	0.0566772	-0.264399	0.0669269	0.0418848	0.0413365
7982//ST7	CA-7982-181634-183797-183866-185754[INC][9/18]	INS/GCG	0.0466468	0.173815	-0.112085	0.0864129	0.311834			6894//TARBP1	CA-6894-88458-88627-88742-89551[INC][1/1]	INS/GCG	0.111637	-0.442087	0.123839	0.0801603	0.0791557
79828//METTL8	CA-79828-3920-45605-45760-77289[INC][8/4][UPT]	INS/GCG	0.00561321	0.31811	-0.40028	NA	0.296188			6921//TCEB1	CA-6921-4709-10662-10801-15469[INC][2/3]	INS/GCG	0.0113797	-0.175557	0.0354632	0.0312012	0.0323625
79830//ZMYM1	CA-79830-3072-17023-17071-17543[INC][2/13][UPT]	INS/GCG	0.0106826	0.23029	-0.0658228	-0.25523	-0.24498			6921//TCEB1	CA-6921-5728-10662-10801-15469[INC][1/2]	INS/GCG	-0.0502959	-0.140131	0.102652	-0.259538	0.0822343
79830//ZMYM1	CA-79830-3072-16949-17071-17543[INC][4/13][UPT]	INS/GCG	0.0386507	0.255556	-0.109087	-0.301961	-0.290566			6938//TCF12	CA-6938-148189-157018-157080-176154[INC][2/196]	INS/GCG	-0.175595	-0.165132	-0.064587	0.920559	-0.163594
7994//KAT6A	CA-7994-3087-5280-5368-5685[INC][6/27][UPT]	INS/GCG	-0.150739	0.121351	0.0217626	0.0618715	0.54883			7072//TIA1	CA-7072-22384-22556-22589-23825[INC][26/12]	INS/GCG	0.0311305	-0.187487	0.104447	-0.42977	0.100523
80011//FAM192A	CA-80011-3244-14778-14896-15195[INC][1/108][UPT]	INS/GCG	-0.0975418	0.105801	0.115946	-0.0170773	-0.105493			7072//TIA1	CA-7072-23913-26254-26320-27018[INC][1/39]	INS/GCG	-0.0686979	-0.125428	0.127023	0.337628	-0.116581
80023//NRSN2	CA-80023-5638-5947-6107-9484[INC][1/14][DNT]	INS/GCG	-0.23672	0.220938	0.0722016	0.205373	-0.0525903			7155//TOP2B	CA-7155-48644-48788-48880-51711[INC][80/2]	INS/GCG	0.0380407	-0.109322	-0.00663944	0.0320427	0.0333642
80023//NRSN2	CA-80023-5638-5890-6107-9484[INC][1/14][DNT]	INS/GCG	-0.233359	0.216352	0.0732328	0.20176	-0.0563299			7163//TPD52	CA-7163-3581-54717-54787-110008[INC][2/9][UPT]	INS/GCG	0.423837	-0.432616	-0.291334	0.10942	0.599415
80023//NRSN2	CA-80023-5638-5912-6107-9484[INC][109/14][DNT]	INS/GCG	-0.143435	0.140065	0.045839	0.129129	-0.0468034			7163//TPD52	CA-7163-123075-124130-124157-130393[INC][53/4]	INS/GCG	-0.111545	-0.105089	-0.0668813	0.207693	0.196205
80184//CEP290	CA-80184-28184-29646-29739-30034[INC][1/8]	INS/GCG	-0.073341	0.269442	-0.0406185	-0.0503597	-0.0510949			7181//NR2C1	CA-7181-24867-36031-36153-45140[INC][1/1]	INS/GCG	0.166365	-0.414654	0.049544	0.0947477	0.101099
80185//TTI2	CA-80185-6440-8864-8957-12250[INC][17/4]	INS/GCG	0.0497262	0.198662	-0.161647	0.213878	0.219706			728190//LOC728190	CA-728190-18929-37498-37602-57063[INC][3/26]	INS/GCG	0.110714	-0.296965	0.0164609	0.0130235	-0.168067
8028//MLLT10	CA-8028-120597-137745-137881-139277[INC][1/17]	INS/GCG	0.0365821	0.352107	-0.0788224	-0.04573	-0.0451824			728340//GTF2H2C	CA-728340-12830-13929-13984-18221[INC][2/3]	INS/GCG	0.145495	-0.383654	0.0453973	0.0887513	0.088843
80308//FLAD1	CA-80308-3104-3548-3773-7811[INC][137/6][UPT][DNT]	INS/GCG	-0.13589	0.100726	0.0705054	0.102307	0.105372			728568//C12orf73	CA-728568-3585-5247-5341-6681[INC][1/4]	INS/GCG	0.0428069	-0.274084	0.0355478	0.409091	-0.522034
80308//FLAD1	CA-80308-9964-10045-10235-12419[INC][43/2]	INS/GCG	-0.270364	0.145329	0.199408	0.138689	0.121551			7375//USP4	CA-7375-18402-31449-31590-32366[INC][14/9]	INS/GCG	-0.1071	-0.105458	0.171262	0.308725	-0.669157
80315//CPEB4	CA-80315-25277-47122-47173-59639[INC][1/6]	INS/GCG	0.0852227	0.267001	-0.16024	-0.287902	0.352038			7422//VEGFA	CA-7422-11710-14747-14879-17332[INC][14/21][DNT]	INS/GCG	0.125988	-0.199838	0.0665746	-0.391559	0.46438
80315//CPEB4	CA-80315-25277-57698-57722-59639[INC][3/6]	INS/GCG	0.12089	0.407453	-0.176736	-0.349772	0.659479			7444//VRK2	CA-7444-102833-111112-111161-115707[INC][5/47][DNT]	INS/GCG	-0.0483782	-0.192178	0.240035	-0.19651	-0.225352
80321//CEP70	CA-80321-5434-24373-24429-25931[INC][7/12]	INS/GCG	0.134346	0.118629	-0.173889	0.260808	-0.368116			7444//VRK2	CA-7444-102833-111117-111161-115707[INC][3/47][DNT]	INS/GCG	0.0399666	-0.188591	0.142499	-0.209692	-0.238957
80321//CEP70	CA-80321-5434-24355-24429-25931[INC][79/12]	INS/GCG	0.101983	0.104601	-0.149912	0.186141	-0.38277			7453//WARS	CA-7453-3084-5099-5208-10085[INC][3/367][UPT]	INS/GCG	-0.163331	-0.113955	0.25476	-0.178631	-0.0700926
80705//TSGA10	CA-80705-3032-3297-3434-9376[INC][2/3][UPT]	INS/GCG	0.203441	0.329423	-0.374094	-0.399485	-0.318334			7514//XPO1	CA-7514-3722-6605-6726-7380[INC][1/44]	INS/GCG	-0.0925545	-0.115493	0.263255	-0.097852	-0.0973872
80705//TSGA10	CA-80705-30677-39038-39174-39965[INC][21/30]	INS/GCG	-0.0502732	0.185784	0.0687921	-0.128044	-0.0571669			7544//ZFY	CA-7544-43584-44599-44752-45869[INC][6/3]	INS/GCG	0.144822	-0.244341	0.000156031	0.0820896	0.0808824
80778//ZNF34	CA-80778-12303-12763-12883-15735[INC][9/4][DNT]	INS/GCG	-0.267921	0.115971	0.087314	0.131937	0.123529			7553//ZNF7	CA-7553-3092-4525-5087-12873[INC][2/15][UPT]	INS/GCG	0.113249	-0.104722	-0.0239892	-0.234419	0.111369
8100//IFT88	CA-8100-18951-25742-25799-26898[INC][59/2]	INS/GCG	-0.0233869	0.180985	-0.0406311	0.142769	-0.228373			7582//ZNF33B	CA-7582-9616-27186-27263-46845[INC][31/27][DNT]	INS/GCG	0.0312086	-0.107996	0.0147748	-0.249276	0.344006
81631//MAP1LC3B	CA-81631-9676-10403-10492-12980[INC][6/691]	INS/GCG	-0.0899171	0.45993	-0.0900901	-0.0632911	-0.0684932			7584//ZNF35	CA-7584-5519-6816-6961-12960[INC][15/16][DNT]	INS/GCG	0.218275	-0.366213	-0.156279	0.0294666	-0.760428
81790//RNF170	CA-81790-29720-34234-34308-37868[INC][27/10]	INS/GCG	-0.0586076	0.195277	-0.0363311	0.17334	0.175531			770//CA11	CA-770-10307-10901-10955-11050[INC][1/53][DNT]	INS/GCG	0.218038	-0.140063	0.0418866	0.46953	-0.25603
81858//SHARPIN	CA-81858-7961-8038-8157-8243[INC][2/20]	INS/GCG	0.326376	0.268717	-0.0991777	-0.614258	-0.00544736			7741//ZNF187	CA-7741-7925-8012-8329-8659[INC][4/43]	INS/GCG	0.151823	-0.23789	-0.00496894	-0.183954	0.494546
81858//SHARPIN	CA-81858-7961-8032-8157-8243[INC][39/20]	INS/GCG	0.268144	0.184873	-0.0738716	-0.601806	-0.0622209			7748//ZNF195	CA-7748-3185-4322-4606-10519[INC][2/60][UPT]	INS/GCG	0.0485165	-0.116902	-0.0296466	-0.0376831	0.127319
831//CAST	CA-831-68494-70116-70173-70575[INC][142/42]	INS/GCG	-0.0939947	0.105069	0.0554556	-0.107074	0.0867283			776//CACNA1D	CA-776-226385-226678-226738-227751[INC][3/4]	INS/GCG	0.0358808	-0.115671	0.0766237	-0.122835	-0.134715
83734//ATG10	CA-83734-3282-7168-7303-18534[INC][6/21][UPT]	INS/GCG	0.077836	0.316879	-0.158707	-0.145859	-0.261364			776//CACNA1D	CA-776-270078-277969-278014-278420[INC][4/3]	INS/GCG	0.0888056	-0.178505	0.0298591	0.00931938	-0.222114
83930//STARD3NL	CA-83930-3215-3884-3940-32240[INC][10/81][UPT]	INS/GCG	0.183241	0.213414	-0.197591	0.0388407	-0.150208			7798//LUZP1	CA-7798-3093-62208-62274-62731[INC][6/12][UPT]	INS/GCG	-0.208865	-0.231253	0.196247	-0.117121	0.217607
10150//MBNL2	CA-10150-145876-147163-147258-172026[INC][4/1][DNT]	INS/GCG	-0.24962	0.157951	0.0888482	0.153209	0.167421			79017//GGCT	CA-79017-3273-7160-7306-10606[INC][3/3][UPT][DNT]	INS/GCG	0.0042313	-0.111547	0.0204758	0.084788	0.0813397
1016//CDH18	CA-1016-10185-113154-113213-152002[INC][1/33]	INS/GCG	0.0155502	0.10129	-0.0171181	-0.0327169	-0.0344311			79072//FASTKD3	CA-79072-3059-3841-5392-6054[INC][1/7][UPT]	INS/GCG	0.0089717	-0.227881	0.153187	-0.428289	0.0669873
10181//RBM5	CA-10181-14144-14624-14698-17175[INC][53/36]	INS/GCG	0.0990585	0.25515	-0.0238892	0.252072	-0.356298			79086//C19orf42	CA-79086-3763-9032-9123-15896[INC][197/19]	INS/GCG	0.040695	-0.106462	-0.00604371	0.158563	-0.117888
10181//RBM5	CA-10181-17259-18340-18401-19169[INC][52/3]	INS/GCG	0.322257	0.172286	-0.096628	0.234633	-0.594835			79133//NDUFAF5	CA-79133-26877-32392-32490-34437[INC][18/32]	INS/GCG	0.235823	-0.133359	0.126553	-0.379733	-0.401176
10193//RNF41	CA-10193-3210-8356-8541-10899[INC][39/1][UPT]	INS/GCG	0.13094	0.116541	-0.210526	0.0915805	0.0946565			79572//ATP13A3	CA-79572-57481-58951-59041-65123[INC][9/9][DNT]	INS/GCG	0.0839031	-0.263889	0.0224274	0.0637574	0.0658357
10210//TOPORS	CA-10210-3195-4660-4855-11302[INC][43/3][UPT][DNT]	INS/GCG	-0.0218491	0.273469	-0.0239438	-0.631487	0.219108			79582//SPAG16	CA-79582-58892-69149-69267-82697[INC][21/2]	INS/GCG	0.211685	-0.190695	0.153994	-0.303791	-0.544324
10216//PRG4	CA-10216-3679-6818-6941-8319[INC][56/89][UPT]	INS/GCG	-0.252311	0.184436	0.162723	-0.0140128	0.142765			79647//AKIRIN1	CA-79647-10068-12728-12863-15103[INC][106/6]	INS/GCG	0.0612557	-0.349724	0.0653431	0.0390625	0.0389484
1022//CDK7	CA-1022-20657-23665-23734-26248[INC][1/1]	INS/GCG	0.108914	0.115271	-0.175977	0.106243	-0.00956918			79691//QTRTD1	CA-79691-3130-3264-3372-11502[INC][19/30][UPT]	INS/GCG	0.171041	-0.193621	-0.0174839	0.28785	-0.300229
10240//MRPS31	CA-10240-17339-20119-20193-24930[INC][44/3]	INS/GCG	0.127442	0.117936	-0.155911	0.104167	-0.225192			79692//ZNF322	CA-79692-3312-4106-4195-19024[INC][41/2][UPT]	INS/GCG	0.107784	-0.116891	-0.0711462	0.0850202	0.0853659
10243//GPHN	CA-10243-320160-338271-338310-375532[INC][9/62]	INS/GCG	-0.0770945	0.36271	0.00944822	-0.105263	-0.10989			79701//C17orf101	CA-79701-23442-27094-27307-29103[INC][15/32][DNT]	INS/GCG	-0.0532545	-0.121008	0.0528756	0.23443	-0.0690612
10244//RABEPK	CA-10244-15981-22997-23169-30368[INC][1/4]	INS/GCG	0.0419346	0.118243	-0.100524	0.111023	0.107116			79758//DHRS12	CA-79758-33228-35246-35337-37864[INC][45/1][DNT]	INS/GCG	-0.0422229	-0.332121	0.125399	0.10093	0.105776
10285//SMNDC1	CA-10285-4482-7213-7403-9159[INC][4/61]	INS/GCG	-0.0264348	0.350329	-0.147872	0.0253234	0.217949			79760//GEMIN7	CA-79760-3118-3647-3770-13847[INC][14/9][UPT][DNT]	INS/GCG	-0.133954	-0.127701	0.230249	0.317755	-0.15947
10329//TMEM5	CA-10329-4318-5684-5848-8113[INC][8/51]	INS/GCG	-0.0338448	0.122293	-0.0634944	-0.14298	0.29064			7982//ST7	CA-7982-3365-148286-148489-149435[INC][2/43][UPT]	INS/GCG	-0.00590959	-0.106584	-0.00659341	-0.183554	0.498899
10361//NPM2	CA-10361-2988-3373-3464-3593[INC][2/1]	INS/GCG	-0.171183	0.242215	0.107005	0.235294	-0.147785			79833//GEMIN6	CA-79833-3934-4073-4141-6332[INC][1/45][DNT]	INS/GCG	0.185076	-0.183585	-0.0623031	0.0417092	-0.15755
10425//ARIH2	CA-10425-6964-8870-8992-11614[INC][74/107]	INS/GCG	0.0302707	0.25716	-0.0270405	-0.000193705	-0.51369			79833//GEMIN6	CA-79833-3934-4073-4257-6332[INC][1/45][DNT]	INS/GCG	0.22528	-0.294455	-0.0573882	0.149375	-0.227968
10436//EMG1	CA-10436-7367-7447-7597-7914[INC][97/8][DNT]	INS/GCG	-0.04438	0.1347	0.0264288	-0.0723595	0.0235975			79871//RPAP2	CA-79871-49950-84759-84909-91046[INC][15/1][DNT]	INS/GCG	-0.025528	-0.139543	0.0951327	0.0634218	0.0686353
10438//C1D	CA-10438-3083-12890-12967-18708[INC][19/42][UPT]	INS/GCG	-0.0236926	0.118988	-0.0573069	0.0144591	0.0697066			79882//ZC3H14	CA-79882-18232-36825-36900-42015[INC][21/6]	INS/GCG	0.0363108	-0.159256	0.0234575	0.154955	0.150943
10438//C1D	CA-10438-3083-12741-12967-18708[INC][1/42][UPT]	INS/GCG	-0.0252015	0.130621	-0.0659316	0.0113116	0.0855745			79947//DHDDS	CA-79947-13592-17034-17151-28509[INC][15/1]	INS/GCG	0.0047722	-0.198925	0.0548822	0.108861	0.102871
8405//SPOP	CA-8405-3231-13085-13137-58287[INC][65/363][UPT]	INS/GCG	-0.0637627	0.113179	0.0270137	-0.0727388	0.0772291			79947//DHDDS	CA-79947-17151-18277-18379-28509[INC][29/16]	INS/GCG	-0.229885	-0.145675	0.273816	0.0588074	0.182332
8405//SPOP	CA-8405-3231-13085-13137-44354[INC][22/48][UPT]	INS/GCG	0.13759	0.279808	-0.299694	0.442108	-0.0337786			79954//NOL10	CA-79954-3192-8375-8421-10918[INC][94/6][UPT]	INS/GCG	0.0312599	-0.222578	0.073947	0.0444719	0.0427807
84064//HDHD2	CA-84064-3123-16204-16266-17051[INC][7/152][UPT]	INS/GCG	-0.139776	0.148344	0.0471787	0.0878939	0.00821804			79954//NOL10	CA-79954-3192-8375-8417-10918[INC][1/6][UPT]	INS/GCG	0.0798316	-0.442602	0.181275	0.115756	0.110599
84064//HDHD2	CA-84064-3123-16162-16266-17051[INC][1/152][UPT]	INS/GCG	-0.120524	0.136957	0.050348	0.101869	-0.0404202			79954//NOL10	CA-79954-3192-8389-8421-10918[INC][1/6][UPT]	INS/GCG	0.045963	-0.301424	0.110168	0.0673527	0.0652174
84079//ANKRD27	CA-84079-3126-19151-19283-28404[INC][31/2][UPT]	INS/GCG	0.191358	0.171271	-0.308458	0.143852	NA			80011//FAM192A	CA-80011-3240-14778-14896-15195[INC][1/32][UPT]	INS/GCG	0.0701345	-0.286007	0.271941	-0.322195	0.0673469
84105//PCBD2	CA-84105-8347-19822-19996-56920[INC][3/24]	INS/GCG	-0.114231	0.238419	0.0329696	0.012734	-0.027179			80013//FAM188A	CA-80013-22095-25241-25293-26202[INC][38/11]	INS/GCG	-0.0108179	-0.112894	0.0371913	-0.0507017	0.0953526
8411//EEA1	CA-8411-130732-131410-131451-133245[INC][1/18]	INS/GCG	-0.0496462	0.222603	-6.85489e-05	-0.0104105	-0.0394737			80013//FAM188A	CA-80013-22095-25241-25297-26202[INC][1/11]	INS/GCG	-0.00967258	-0.113933	0.051577	-0.0841665	0.0958321
84124//ZNF394	CA-84124-3617-4412-4539-8623[INC][26/4][UPT][DNT]	INS/GCG	-0.149212	0.103542	0.0570361	0.101064	0.102288			80222//TARS2	CA-80222-19992-20188-20290-20462[INC][31/2]	INS/GCG	0.0200467	-0.187969	0.0360303	0.101561	0.147441
84181//CHD6	CA-84181-3155-57343-57484-87924[INC][3/10][UPT]	INS/GCG	-0.0336283	0.133843	-0.0448595	NA	-0.0629139			8028//MLLT10	CA-8028-3633-7661-7741-55122[INC][24/1]	INS/GCG	0.0542299	-0.220361	0.0268968	0.031211	0.0316656
84268//RPAIN	CA-84268-9442-11430-11571-15901[INC][4/11]	INS/GCG	-0.0358936	0.110166	-0.00816845	-0.144128	0.150797			80318//GKAP1	CA-80318-40456-51867-52024-67478[INC][1/4]	INS/GCG	0.0123541	-0.119682	0.0682293	-0.330689	-0.0730217
84271//POLDIP3	CA-84271-15187-15849-15987-18163[INC][3/134]	INS/GCG	0.250442	0.296146	-0.434128	0.257042	0.278095			80705//TSGA10	CA-80705-16297-30548-30677-39965[INC][9/1][UPT]	INS/GCG	-0.00798094	-0.120917	-0.00103825	0.0926862	0.114638
84271//POLDIP3	CA-84271-15187-15900-15987-18163[INC][182/134]	INS/GCG	0.158366	0.178703	-0.304306	0.151925	0.167048			81608//FIP1L1	CA-81608-16487-16777-16846-25077[INC][20/21]	INS/GCG	0.149216	-0.284026	-0.0898559	-0.286828	0.434783
84288//EFCAB2	CA-84288-92590-108705-108743-115214[INC][1/50]	INS/GCG	-0.0349804	0.229768	-0.0135316	-0.069972	-0.0700841			81608//FIP1L1	CA-81608-25187-39962-40070-51219[INC][18/13]	INS/GCG	0.113627	-0.219454	-0.0472898	-0.330913	0.245364
84307//ZNF397	CA-84307-5264-7232-7322-16202[INC][3/3]	INS/GCG	0.0783967	0.219975	-0.188383	0.206897	0.214815			81608//FIP1L1	CA-81608-53531-65929-65956-68000[INC][14/31]	INS/GCG	0.139065	-0.218892	0.0426652	-0.340843	-0.324737
84326//C16orf13	CA-84326-3254-3573-3830-4007[INC][1/12][UPT]	INS/GCG	-0.236272	0.102942	0.145329	0.209292	0.588629			817//CAMK2D	CA-817-307593-309106-309202-310412[INC][6/18][DNT]	INS/GCG	0.0493066	-0.117924	-0.059633	0.101768	0.235478
84326//C16orf13	CA-84326-3254-3573-3736-4007[INC][106/12][UPT]	INS/GCG	-0.225807	0.163204	0.123424	0.0388007	0.29115			818//CAMK2G	CA-818-40124-52244-52313-53507[INC][19/4]	INS/GCG	-0.0417459	-0.245669	0.00291401	-0.0707692	0.406663
84326//C16orf13	CA-84326-3736-4007-4067-4550[INC][38/4]	INS/GCG	0.0445378	0.160338	-0.0955622	-0.0253731	-0.0287589			818//CAMK2G	CA-818-40124-52244-52271-53507[INC][6/4]	INS/GCG	-0.124146	-0.203205	0.0705733	-0.0975359	0.539284
84326//C16orf13	CA-84326-4067-4412-4459-4550[INC][2/51]	INS/GCG	0.012941	0.227598	-0.0758987	-0.363921	0.0526838			8195//MKKS	CA-8195-16691-23287-24689-28415[INC][7/7]	INS/GCG	0.0707539	-0.139446	-0.0243292	-0.0378783	0.0447322
84326//C16orf13	CA-84326-4067-4284-4459-4550[INC][5/51]	INS/GCG	0.00201756	0.182543	-0.0276784	-0.401875	0.0159669			8284//KDM5D	CA-8284-4778-6082-6205-6451[INC][30/1]	INS/GCG	0.0974659	-0.145947	0.0518135	-0.27498	0.0485909
84450//ZNF512	CA-84450-3117-3632-3691-18044[INC][17/21][UPT]	INS/GCG	-0.0664488	0.165395	-0.0291204	0.204836	0.195387			8301//PICALM	CA-8301-76055-88907-89015-90877[INC][15/1]	INS/GCG	0.152978	-0.1495	-0.0239646	0.140811	-0.333558
8446//DUSP11	CA-8446-13893-15950-15997-16254[INC][34/3]	INS/GCG	0.0400952	0.105522	-0.070306	-0.789611	0.0807321			8312//AXIN1	CA-8312-62189-64379-64487-66069[INC][4/24]	INS/GCG	-0.235428	-0.214827	0.304677	NA	0.300139
8470//SORBS2	CA-8470-184490-274870-274963-280894[INC][16/56]	INS/GCG	-0.0378684	0.12766	-0.0417898	0.121805	0.120357			83451//ABHD11	CA-83451-4299-4750-4932-5169[INC][2/1][DNT]	INS/GCG	0.128664	-0.250155	-0.0916996	0.185567	0.206897
8470//SORBS2	CA-8470-184490-269105-269155-280894[INC][41/56]	INS/GCG	-0.0212565	0.134328	-0.0538475	0.130225	0.129496			83468//GLT8D2	CA-83468-3243-31646-31781-33461[INC][32/17][UPT]	INS/GCG	0.333578	-0.560839	0.306769	-0.194335	0.180383
8470//SORBS2	CA-8470-307055-307888-307933-310060[INC][64/22]	INS/GCG	-0.130093	0.228231	0.0891872	-0.0357095	-0.310537			83544//DNAL1	CA-83544-13011-16972-17082-20112[INC][15/1]	INS/GCG	0.0404381	-0.144895	-0.00575654	0.0256137	0.0257235
8479//HIRIP3	CA-8479-3994-4253-5191-5288[INC][5/19]	INS/GCG	0.035756	0.271643	-0.0644547	-0.35754	-0.0500968			83692//CD99L2	CA-83692-70586-73448-73511-85738[INC][9/847]	INS/GCG	-0.175217	-0.12138	0.232234	-0.173913	-0.171674
8481//OFD1	CA-8481-30732-32032-32143-35414[INC][22/10]	INS/GCG	-0.0980918	0.159875	0.0174229	-0.174002	0.0237526			839//CASP6	CA-839-8852-9987-10064-11773[INC][53/2]	INS/GCG	0.126394	-0.204187	-0.0164357	0.0741518	-0.661334
8487//GEMIN2	CA-8487-11260-13708-13753-16996[INC][25/5]	INS/GCG	-0.0501361	0.131057	-0.00606888	-0.0582202	0.242831			83941//TM2D1	CA-83941-3522-4651-4711-18986[INC][5/5][UPT]	INS/GCG	0.0672493	-0.215529	0.0296696	0.0585777	-0.0131884
8487//GEMIN2	CA-8487-20785-22377-22436-25156[INC][28/3][DNT]	INS/GCG	-0.0371844	0.115385	-0.0048082	0.00335286	0.106132			10150//MBNL2	CA-10150-138340-145840-145876-147163[INC][4/11]	INS/GCG	0.196931	-0.170426	-0.00240058	-0.166008	-0.287667
84923//FAM104A	CA-84923-8230-22654-22717-25626[INC][49/155][DNT]	INS/GCG	-0.148016	0.308485	0.0824959	-0.21511	-0.211996			10152//ABI2	CA-10152-69567-70376-70501-77296[INC][27/2]	INS/GCG	-0.0553987	-0.293365	0.183405	0.205788	0.202532
84947//SERAC1	CA-84947-13008-15929-15966-20691[INC][31/10]	INS/GCG	0.0215433	0.298842	-0.292783	0.33	0.201763			10181//RBM5	CA-10181-23781-24471-24556-24771[INC][65/5]	INS/GCG	0.192246	-0.102158	0.121963	-0.165919	-0.6503
84976//DISP1	CA-84976-3083-11767-11857-23030[INC][1/1][UPT]	INS/GCG	-0.207873	0.156001	0.0666263	0.2	0.221898			10198//MPHOSPH9	CA-10198-14839-21519-21645-21810[INC][5/3]	INS/GCG	0.204168	-0.147798	-0.125954	0.426931	-0.0222348
8567//MADD	CA-8567-42324-42604-42667-42905[INC][12/35]	INS/GCG	-0.105124	0.270773	-0.0107105	NA	-0.116481			10201//NME6	CA-10201-7632-8122-8240-9123[INC][7/12]	INS/GCG	0.00992681	-0.145554	0.0646155	-0.258134	0.217019
85865//GTPBP10	CA-85865-9345-11421-11566-28490[INC][1/6]	INS/GCG	0.158795	0.263063	-0.225273	-0.179683	0.27012			10201//NME6	CA-10201-7632-8200-8240-9123[INC][40/12]	INS/GCG	0.0621939	-0.131041	0.00661743	-0.167828	0.114184
85865//GTPBP10	CA-85865-9345-10793-10885-28490[INC][3/6]	INS/GCG	0.273797	0.289395	-0.380055	-0.301939	0.295846			10201//NME6	CA-10201-7632-8183-8240-9123[INC][1/12]	INS/GCG	0.0516153	-0.123948	0.0189196	-0.22697	0.212698
85865//GTPBP10	CA-85865-9345-10793-10885-11421[INC][43/3]	INS/GCG	0.15801	0.142364	-0.259433	0.13342	0.145583			10208//USPL1	CA-10208-3364-6380-6547-7071[INC][34/36][UPT]	INS/GCG	-0.121892	-0.186421	0.196932	0.368656	-0.298373
8624//PSMG1	CA-8624-6230-6543-6591-7867[INC][1/6]	INS/GCG	0.167545	0.113725	-0.244718	0.122186	0.124183			10230//NBR2	CA-10230-3188-8625-8688-16074[INC][24/3][UPT]	INS/GCG	0.113794	-0.550494	0.126263	0.0976562	0.0934579
8715//NOL4	CA-8715-268313-269034-269226-283373[INC][7/10]	INS/GCG	0.0556482	0.233596	-0.165447	0.0585365	0.121032			10244//RABEPK	CA-10244-10180-22997-23159-30368[INC][9/1]	INS/GCG	-0.0717559	-0.232369	0.140486	0.291039	0.297982
8761//PABPC4	CA-8761-15379-15927-16014-16108[INC][28/2]	INS/GCG	0.109927	0.121728	-0.0351985	0.110097	-0.675753			10244//RABEPK	CA-10244-10180-15828-15981-30368[INC][3/1]	INS/GCG	-0.0970439	-0.272403	0.15261	0.403178	0.409068
8761//PABPC4	CA-8761-15427-15927-16014-16108[INC][35/13]	INS/GCG	-0.0288653	0.134247	0.0227318	0.0368375	-0.261989			10260//DENND4A	CA-10260-94243-94618-94750-97910[INC][1/17]	INS/GCG	0.0426436	-0.14056	-0.0282087	0.139944	0.068853
8798//DYRK4	CA-8798-18009-20249-20310-23077[INC][34/26]	INS/GCG	-0.134568	0.152541	-0.00903353	0.262029	-0.00940906			10260//DENND4A	CA-10260-94243-94621-94750-97910[INC][2/17]	INS/GCG	0.0609876	-0.134692	-0.053865	0.11341	0.0961891
8883//NAE1	CA-8883-3130-7196-7309-7393[INC][2/9][UPT]	INS/GCG	-0.0417553	0.131552	-0.0567919	0.122429	0.123552			10302//SNAPC5	CA-10302-3167-5389-5479-6256[INC][73/21][UPT]	INS/GCG	0.038449	-0.247345	0.039682	0.0217457	0.0818904
8897//MTMR3	CA-8897-140716-141860-141971-142440[INC][22/8]	INS/GCG	-0.110219	0.44951	-0.0787391	0.487273	-0.533214			10302//SNAPC5	CA-10302-3167-5389-5906-6256[INC][1/21][UPT]	INS/GCG	0.0617204	-0.35688	0.0784804	0.0605522	0.173611
8898//MTMR2	CA-8898-39052-39448-39596-61531[INC][1/140]	INS/GCG	0.0441233	0.107351	-0.00673538	-0.172131	-0.177365			10328//EMC8	CA-10328-21332-22073-22164-22675[INC][2/14][DNT]	INS/GCG	0.0989153	-0.101417	0.00693555	0.095064	0.0957643
8898//MTMR2	CA-8898-39052-39523-39596-61531[INC][35/140]	INS/GCG	0.0414925	0.125185	-0.0171007	-0.038927	-0.294714			10363//HMG20A	CA-10363-3104-29818-29911-40503[INC][6/337][UPT]	INS/GCG	0.252201	-0.141066	-0.121942	-0.143954	-0.121556
8904//CPNE1	CA-8904-35646-35708-35794-35931[INC][1/30]	INS/GCG	-0.22377	0.195056	0.0759765	0.0490549	0.180309			10402//ST3GAL6	CA-10402-44256-55217-55313-58308[INC][32/4]	INS/GCG	0.0460394	-0.300767	0.0413105	-0.00939561	0.0292486
8904//CPNE1	CA-8904-35646-35722-35794-35931[INC][284/30]	INS/GCG	-0.140793	0.112034	0.043637	0.0305762	0.105504			10434//LYPLA1	CA-10434-4110-39204-39230-41642[INC][4/1]	INS/GCG	0.00177476	-0.232099	0.0713936	-0.0455512	0.0375379
8910//SGCE	CA-8910-58564-59486-59513-60246[INC][51/7]	INS/GCG	0.0726274	0.138389	-0.151057	0.204976	-0.178124			10434//LYPLA1	CA-10434-4110-39204-39270-41642[INC][85/1]	INS/GCG	0.00153969	-0.118949	0.0362004	-0.00716376	0.0163019
8945//BTRC	CA-8945-3196-79312-79420-110948[INC][36/12][UPT]	INS/GCG	0.0662278	0.240725	-0.252733	0.325619	0.0295051			10478//SLC25A17	CA-10478-23366-27808-27875-43263[INC][2/8]	INS/GCG	0.0314776	-0.169313	0.0264919	0.050786	0.0515971
89796//NAV1	CA-89796-144471-145232-145256-145367[INC][12/11]	INS/GCG	-0.149066	0.208055	0.00133459	0.00311769	0.26402			10478//SLC25A17	CA-10478-23366-29712-29864-43263[INC][4/8]	INS/GCG	0.0249115	-0.124709	0.0155339	0.0358821	0.0362381
89894//TMEM116	CA-89894-50625-72850-72955-78009[INC][2/1]	INS/GCG	-0.0664241	0.114723	0.0269544	0.0343303	0.111317			10557//RPP38	CA-10557-3587-8038-8157-9125[INC][7/2][UPT][DNT]	INS/GCG	-0.0891515	-0.295518	0.16359	0.195876	0.185366
9025//RNF8	CA-9025-26062-30178-30383-39770[INC][23/9][DNT]	INS/GCG	-0.03823	0.109458	-0.0437579	0.0976766	0.0958585			10558//SPTLC1	CA-10558-38393-38842-38975-50310[INC][3/269]	INS/GCG	-0.0511497	-0.143575	0.0930241	-0.0841656	0.322118
90523//MLIP	CA-90523-186318-214798-215002-241392[INC][5/4]	INS/GCG	-0.231686	0.104581	-0.0387683	-0.353548	0.434822			10616//RBCK1	CA-10616-3715-4816-4961-5347[INC][42/11][UPT]	INS/GCG	0.0757428	-0.145192	0.000235164	-0.0455381	-0.0918639
90693//CCDC126	CA-90693-3673-9707-9901-16792[INC][4/27]	INS/GCG	-0.0587328	0.179617	0.0692902	-0.205947	-0.205269			10616//RBCK1	CA-10616-3715-4765-4961-5347[INC][1/11][UPT]	INS/GCG	0.0966945	-0.2429	0.0296597	-0.0996706	-0.1733
90799//CEP95	CA-90799-10319-12683-12789-15281[INC][12/16]	INS/GCG	-0.114416	0.102636	0.111494	0.44885	-0.153868			10668//CGRRF1	CA-10668-3195-15585-15729-23180[INC][1/2][UPT]	INS/GCG	0.000536256	-0.163234	0.0568426	0.0275862	0.0525319
9100//USP10	CA-9100-3163-36104-36157-36486[INC][15/584][UPT]	INS/GCG	-0.0887326	0.194862	0.0289738	-0.0937829	-0.0650806			83986//ITFG3	CA-83986-17853-22031-22128-22579[INC][2/57]	INS/GCG	-0.0618257	-0.131016	-0.191524	-0.00732136	0.749751
9101//USP8	CA-9101-3133-10956-11118-17627[INC][16/52][UPT]	INS/GCG	-0.104975	0.210217	0.0160125	-0.196575	0.169556			83989//FAM172A	CA-83989-61574-120195-120254-150176[INC][3/14]	INS/GCG	0.0169224	-0.130672	0.0123708	0.407322	-0.0613485
9101//USP8	CA-9101-3273-10956-11118-17627[INC][8/19][UPT]	INS/GCG	-0.162608	0.243653	0.0255403	-0.232573	0.36591			84058//WDR54	CA-84058-5225-6117-6222-6317[INC][3/2]	INS/GCG	-0.0814801	-0.330144	0.175531	0.128931	0.137931
9104//RGN	CA-9104-3334-4941-5561-5754[INC][3/18][UPT]	INS/GCG	-0.0321813	0.193197	-0.174948	0.206675	-0.227273			84058//WDR54	CA-84058-5225-6117-6218-6317[INC][50/2]	INS/GCG	-0.0437155	-0.216581	0.0939785	0.0650536	0.0697724
9204//ZMYM6	CA-9204-14586-15366-15616-19806[INC][15/3]	INS/GCG	-0.252199	0.155656	0.17787	0.13771	0.141797			84190//C12orf26	CA-84190-83295-101230-101324-121147[INC][7/1]	INS/GCG	0.0203482	-0.209759	0.101266	0.0885609	0.0790774
9213//XPR1	CA-9213-206036-207512-207707-234698[INC][10/2]	INS/GCG	-0.0356836	0.182125	-0.164484	0.158126	0.156069			84196//USP48	CA-84196-57626-62100-62298-64431[INC][20/1]	INS/GCG	0.0241493	-0.178138	0.0233298	0.0143556	0.0156417
92249//LOC92249	CA-92249-3162-53914-54050-131502[INC][3/34][UPT]	INS/GCG	-0.0210565	0.194765	-0.157271	0.152703	0.326791			84196//USP48	CA-84196-84698-90974-91130-96096[INC][28/3]	INS/GCG	0.0592593	-0.219914	-0.0220157	0.0348331	0.0355556
92344//GORAB	CA-92344-3163-7188-7300-10088[INC][1/29][UPT]	INS/GCG	-0.114	0.267138	0.0573664	-0.259091	-0.260274			84263//HSDL2	CA-84263-28814-31998-32113-41951[INC][1/11]	INS/GCG	0.04403	-0.152435	-0.0084851	0.0426977	0.0439451
9238//TBRG4	CA-9238-10210-10491-10649-11304[INC][44/3]	INS/GCG	0.00726448	0.118037	-0.0996113	0.110114	0.110765			84364//ARFGAP2	CA-84364-6700-7374-7416-7792[INC][18/112]	INS/GCG	0.223424	-0.110718	-0.0503537	-0.272148	-0.298836
9270//ITGB1BP1	CA-9270-18402-18930-19066-19609[INC][2/15]	INS/GCG	0.0792671	0.140249	-0.00556491	-0.207079	-0.45935			84450//ZNF512	CA-84450-3117-3632-3691-18041[INC][71/70][UPT]	INS/GCG	-0.0158368	-0.11593	0.0910741	0.247897	-0.231111
9289//GPR56	CA-9289-11805-24589-24711-33255[INC][62/194][UPT]	INS/GCG	-0.200532	0.312921	0.0147981	0.379671	0.328198			84458//LCOR	CA-84458-78488-114853-114986-119748[INC][12/3]	INS/GCG	-0.0891615	-0.111017	0.113367	0.0931438	0.156008
9289//GPR56	CA-9289-11805-24593-24711-33255[INC][224/194][UPT]	INS/GCG	-0.199873	0.279661	0.0330511	0.314746	0.26552			84458//LCOR	CA-84458-122937-125693-126575-129152[INC][2/1][DNT]	INS/GCG	0.152625	-0.327334	0.0372301	-0.24926	0.131835
93081//TEX30	CA-93081-8540-9321-9527-10219[INC][33/17][DNT]	INS/GCG	-0.0253537	0.164019	-0.0939488	0.0193584	0.0964081			84513//PPAPDC1B	CA-84513-3398-3759-3850-4260[INC][1/1]	INS/GCG	0.0303876	-0.111276	0.00751599	0.0198461	0.0203531
93099//DMKN	CA-93099-6475-6697-6748-10893[INC][2/5]	INS/GCG	-0.00276713	0.117531	-0.0145259	-0.16185	0.0780879			84542//KIAA1841	CA-84542-8922-10587-10681-14049[INC][9/2]	INS/GCG	0.127144	-0.186218	-0.0764003	NA	0.0798176
93099//DMKN	CA-93099-18061-18977-19012-19120[INC][10/12][DNT]	INS/GCG	0.226225	0.34461	-0.318115	0.331494	0.38767			84679//SLC9A7	CA-84679-118937-126524-126584-130523[INC][7/1]	INS/GCG	0.292683	-0.482638	0.297508	0.232871	NA
9320//TRIP12	CA-9320-44958-64408-64534-65365[INC][11/16]	INS/GCG	-0.21186	0.255405	0.12342	-0.508103	0.3855			8470//SORBS2	CA-8470-184490-269105-269155-274870[INC][34/16]	INS/GCG	0.0505853	-0.238781	-0.0080264	0.0893536	0.088973
9325//TRIP4	CA-9325-16018-21526-21656-24809[INC][21/2]	INS/GCG	0.232488	0.112094	-0.273778	0.112731	0.146622			8470//SORBS2	CA-8470-269155-274874-274963-280894[INC][3/50]	INS/GCG	-0.118756	-0.103955	0.152973	0.0327969	0.125
9326//ZNHIT3	CA-9326-3157-3306-3338-9184[INC][117/44][UPT]	INS/GCG	-0.180257	0.136987	0.0947608	0.00771791	0.187567			8481//OFD1	CA-8481-7320-8376-8501-12702[INC][4/40]	INS/GCG	0.0140761	-0.128726	0.0858959	-0.0835396	-0.00841566
93349//SP140L	CA-93349-3123-4578-4653-33626[INC][7/2][UPT]	INS/GCG	-0.537218	0.236842	0.136385	0.313589	0.155506			84888//SPPL2A	CA-84888-42393-42587-42641-43390[INC][13/42]	INS/GCG	-0.256721	-0.146536	0.19267	-0.258611	0.347909
9367//RAB9A	CA-9367-3168-17614-17782-22600[INC][1/23][UPT][DNT]	INS/GCG	-0.0195162	0.240415	-0.0693064	0.355921	-0.217379			85015//USP45	CA-85015-30177-35493-35624-42146[INC][8/1]	INS/GCG	0.0330597	-0.16263	0.0510441	0.0351157	0.033511
9367//RAB9A	CA-9367-3168-17693-17782-22600[INC][37/23][UPT][DNT]	INS/GCG	-0.00830858	0.193635	-0.0772626	0.249814	-0.14838			8502//PKP4	CA-8502-220037-224617-224691-226465[INC][11/5][DNT]	INS/GCG	-0.0345744	-0.297362	0.172301	0.142599	0.134468
9406//ZRANB2	CA-9406-17514-18541-18612-19152[INC][2/29][DNT]	INS/GCG	0.080413	0.136615	-0.138468	-0.0742052	0.153874			8558//CDK10	CA-8558-3130-5584-5657-6885[INC][60/36][UPT]	INS/GCG	-0.249675	-0.29209	0.409023	0.418182	-0.449664
9406//ZRANB2	CA-9406-17514-18537-18612-19152[INC][39/29][DNT]	INS/GCG	0.0739583	0.142808	-0.162991	-0.0647496	0.22706			8558//CDK10	CA-8558-3130-5584-5639-6885[INC][3/36][UPT]	INS/GCG	-0.116028	-0.209524	0.2639	0.374901	-0.211538
94134//ARHGAP12	CA-94134-70448-77636-77777-79245[INC][14/9]	INS/GCG	-0.00750236	0.32036	-0.125728	0.185402	0.0717591			8559//PRPF18	CA-8559-27745-29802-29943-30076[INC][17/2]	INS/GCG	0.0786103	-0.146384	-0.0101902	-0.0904315	0.0849313
94134//ARHGAP12	CA-94134-92206-92523-92538-100042[INC][11/9]	INS/GCG	-0.271953	0.355556	0.140274	0.130796	0.138048			8624//PSMG1	CA-8624-3263-4636-4743-6078[INC][92/3][UPT]	INS/GCG	0.129118	-0.38811	0.0325859	0.0667362	0.066459
9414//TJP2	CA-9414-129961-132771-133101-134551[INC][4/8]	INS/GCG	0.192578	0.200418	-0.238806	0.19917	0.202532			8650//NUMB	CA-8650-138449-145156-145189-164293[INC][52/121]	INS/GCG	0.0133236	-0.115134	-0.0430606	0.589821	-0.108163
9448//MAP4K4	CA-9448-175713-176791-176983-178944[INC][8/30]	INS/GCG	-0.0391547	0.124312	-0.0913198	0.41683	0.342979			8726//EED	CA-8726-8685-10384-10477-13458[INC][49/1]	INS/GCG	0.176359	-0.428128	0.0103378	-0.284796	0.163563
9474//ATG5	CA-9474-12720-20329-20457-35714[INC][80/26]	INS/GCG	-0.0341328	0.191506	-0.0622438	0.207019	0.248422			8726//EED	CA-8726-22500-24319-24453-35216[INC][1/5]	INS/GCG	0.0623108	-0.304484	-0.076309	0.0958248	0.100358
9497//SLC4A7	CA-9497-75779-77890-78065-82457[INC][14/7]	INS/GCG	-0.0980376	0.175268	-0.0485577	0.146223	0.146819			8726//EED	CA-8726-26798-28319-28394-35216[INC][2/24]	INS/GCG	0.287516	-0.199264	-0.245958	-0.247541	-0.243548
9557//CHD1L	CA-9557-29247-32541-32652-35726[INC][2/3]	INS/GCG	0.2245	0.176607	-0.25727	0.170787	0.0458148			8743//TNFSF10	CA-8743-11647-14848-14891-17186[INC][193/9]	INS/GCG	0.073568	-0.112965	-0.0216286	0.0603015	0.0590462
95681//CEP41	CA-95681-43504-43956-44172-45171[INC][22/10][DNT]	INS/GCG	-0.0180413	0.239822	-0.190707	0.346216	-0.242978			8847//DLEU2	CA-8847-60445-78879-78958-83773[INC][35/1]	INS/GCG	-0.0211446	-0.138021	0.0832681	0.0855513	0.0853081
9584//RBM39	CA-9584-13396-15785-15875-15971[INC][1/8]	INS/GCG	-0.123637	0.130067	0.080439	0.0667958	0.147145			8881//CDC16	CA-8881-27512-30000-30062-30992[INC][43/5]	INS/GCG	-0.00542838	-0.125289	0.0123074	0.0401469	0.0442168
961//CD47	CA-961-42150-43486-43511-46796[INC][13/38][DNT]	INS/GCG	0.048063	0.171202	-0.047123	-0.238169	0.17598			889//KRIT1	CA-889-3636-4951-5099-6963[INC][1/2]	INS/GCG	0.0106416	-0.265113	0.0583118	0.103896	0.10247
9643//MORF4L2	CA-9643-5988-6429-6478-12538[INC][26/71]	INS/GCG	0.0403201	0.110832	-0.056493	-0.284563	0.191374			889//KRIT1	CA-889-3636-3966-4199-6963[INC][1/2]	INS/GCG	0.113852	-0.274422	0.0266133	0.216216	NA
9643//MORF4L2	CA-9643-5988-6429-6478-12507[INC][99/411]	INS/GCG	-0.0894315	0.159623	0.0734194	-0.100684	-0.0630527			8898//MTMR2	CA-8898-3333-12895-12966-38946[INC][85/91][UPT]	INS/GCG	-0.095373	-0.13951	0.278758	0.299234	-0.281918
9657//IQCB1	CA-9657-48007-49647-49796-56205[INC][27/2]	INS/GCG	-0.136863	0.124618	0.11749	-0.253053	0.106498			8898//MTMR2	CA-8898-39052-44735-44834-61531[INC][1/140]	INS/GCG	0.109165	-0.108705	-0.0518979	-0.0185413	-0.0949745
9666//DZIP3	CA-9666-3080-3541-3607-18845[INC][1/1][UPT]	INS/GCG	-0.039542	0.234707	-0.0318354	-0.00612903	-0.147049			8898//MTMR2	CA-8898-39052-44711-44834-61531[INC][23/140]	INS/GCG	0.219608	-0.220778	-0.128275	-0.128055	-0.114386
9667//SAFB2	CA-9667-13388-14297-14808-15239[INC][4/2]	INS/GCG	-0.154734	0.151967	0.0572887	0.285011	0.0673387			8906//AP1G2	CA-8906-5007-5178-5255-5369[INC][28/5]	INS/GCG	0.0187877	-0.125373	0.000177017	-0.349303	0.224569
9779//TBC1D5	CA-9779-237275-317229-317299-339222[INC][49/10]	INS/GCG	-0.159729	0.151852	0.158316	-0.138189	0.195462			8934//RAB7L1	CA-8934-3210-3391-3650-5915[INC][2/9][UPT]	INS/GCG	-0.00577785	-0.276991	0.0964549	0.151976	0.152672
9798//IST1	CA-9798-30138-30745-30842-32226[INC][1/12]	INS/GCG	0.084468	0.188488	-0.208189	0.182591	0.176968			8934//RAB7L1	CA-8934-3210-3396-3650-5915[INC][6/9][UPT]	INS/GCG	-0.0140092	-0.299129	0.101146	0.142248	0.143885
9798//IST1	CA-9798-30138-30745-30838-32226[INC][85/12]	INS/GCG	0.0571893	0.115942	-0.136906	0.110996	0.1043			9014//TAF1B	CA-9014-4877-5615-5745-8931[INC][4/74]	INS/GCG	0.133942	-0.128984	-0.0663394	-0.124887	-0.142981
9818//NUPL1	CA-9818-9421-10719-10755-14355[INC][181/14]	INS/GCG	-0.0633651	0.108979	0.0215833	0.0996491	-0.0170477			9016//SLC25A14	CA-9016-2904-3034-3281-8109[INC][6/28][UPT]	INS/GCG	-0.0438024	-0.176022	0.100389	-0.163463	0.28497
9857//CEP350	CA-9857-35514-38734-38849-40289[INC][5/2]	INS/GCG	-0.25437	0.102847	0.0818546	0.0967185	0.104478			9016//SLC25A14	CA-9016-12273-12751-12795-13573[INC][12/75]	INS/GCG	-0.0393613	-0.131198	-0.0130738	0.198986	0.422727
9877//ZC3H11A	CA-9877-3172-3670-3874-8952[INC][12/25][UPT]	INS/GCG	-0.210958	0.173084	0.227382	-0.216327	-0.110376			90333//ZNF468	CA-90333-11563-15353-15471-18498[INC][13/19][DNT]	INS/GCG	-0.0357766	-0.212672	0.0867056	0.550725	-0.465649
9877//ZC3H11A	CA-9877-3172-3670-3979-8952[INC][4/25][UPT]	INS/GCG	-0.205769	0.103005	0.236025	-0.123811	-0.0372965			90523//MLIP	CA-90523-108950-144451-144517-153612[INC][1/4]	INS/GCG	0.172629	-0.117736	-0.0762491	0.282812	0.0441015
9877//ZC3H11A	CA-9877-3172-3828-3874-8952[INC][1/25][UPT]	INS/GCG	-0.186314	0.137501	0.21946	-0.206953	-0.110045			90523//MLIP	CA-90523-108950-133140-133212-153612[INC][1/4]	INS/GCG	-0.0588306	-0.11649	0.0389892	0.330798	0.0798523
996//CDC27	CA-996-10738-20235-20383-22257[INC][67/5]	INS/GCG	0.169107	0.107776	-0.242896	0.179383	0.174757			90529//C1orf201	CA-90529-16779-26418-26537-34094[INC][12/12]	INS/GCG	-0.148591	-0.331386	0.284622	0.312689	NA
998//CDC42	CA-998-28957-29079-29255-32095[INC][5/766]	INS/GCG	-0.0227229	0.100627	-0.00650676	-0.023622	-0.0245232			90806//ANGEL2	CA-90806-3214-5408-5734-10360[INC][11/21][UPT]	INS/GCG	-0.000888061	-0.129589	0.0594356	-0.227593	0.117804
9986//RCE1	CA-9986-4826-5088-5151-5448[INC][23/2][DNT]	INS/GCG	-0.421316	0.245714	0.369492	NA	0.217131			9093//DNAJA3	CA-9093-27693-32006-32123-32741[INC][12/29][DNT]	INS/GCG	0.129099	-0.318936	-0.186658	0.429134	-0.317348
999//CDH1	CA-999-81468-84988-85134-87709[INC][53/1]	INS/GCG	0.187755	0.133179	-0.304233	0.123523	0.127283			91137//SLC25A46	CA-91137-19468-19942-20068-20648[INC][4/39]	INS/GCG	0.0473064	-0.179524	0.0519076	-0.0559207	-0.0648393
10724//MGEA5	CA-10724-23486-27467-27553-28522[INC][29/4]	INS/GCG	-0.154458	0.217396	0.0675615	0.273039	-0.326257			9135//RABEP1	CA-9135-67663-71209-71367-75096[INC][1/1]	INS/GCG	0.0985915	-0.184873	-0.0455241	0.0621302	0.0451656
10730//YME1L1	CA-10730-11993-14935-15034-21035[INC][138/31]	INS/GCG	-0.287639	0.161961	0.18809	0.128737	0.153521			9144//SYNGR2	CA-9144-5465-5920-6060-6149[INC][222/31][DNT]	INS/GCG	0.190465	-0.25452	-0.113922	0.20087	0.203198
10771//ZMYND11	CA-10771-78584-89730-89892-105373[INC][52/46]	INS/GCG	-0.0975745	0.109846	-0.014702	0.211997	0.201853			91452//ACBD5	CA-91452-25417-26956-27160-29498[INC][16/1]	INS/GCG	-0.0162648	-0.191234	0.0447761	0.0328542	0.0340909
10787//NCKAP1	CA-10787-3510-16506-16524-17585[INC][16/29][UPT]	INS/GCG	-0.29475	0.383843	0.364431	-0.609038	0.140588			92014//SLC25A51	CA-92014-3286-3796-3823-7403[INC][3/16][UPT]	INS/GCG	-0.228665	-0.136556	0.142654	-0.128083	0.489879
10808//HSPH1	CA-10808-10348-12029-12129-13789[INC][3/3]	INS/GCG	0.105769	0.103713	-0.183312	0.0801697	0.0926244			9205//ZMYM5	CA-9205-14948-15188-15282-30947[INC][1/1]	INS/GCG	0.161666	-0.440967	0.15413	0.163892	-0.248419
10827//FAM114A2	CA-10827-3081-3503-3645-6970[INC][19/86][UPT]	INS/GCG	-0.117634	0.123002	0.015894	0.694701	-0.182286			9205//ZMYM5	CA-9205-15282-27651-27735-28815[INC][1/10]	INS/GCG	0.237811	-0.258745	0.00445328	0.352323	-0.365591
10873//ME3	CA-10873-227487-228429-228572-229149[INC][18/3]	INS/GCG	-0.0440584	0.113014	-0.0197886	-0.0899471	0.0318564			9205//ZMYM5	CA-9205-15282-27651-27937-28815[INC][7/10]	INS/GCG	0.13922	-0.122233	0.0193885	0.192161	-0.324586
10907//TXNL4A	CA-10907-3293-4782-4931-13831[INC][18/129][UPT]	INS/GCG	-0.149763	0.132888	0.116917	0.113801	-0.178922			92170//MTG1	CA-92170-8503-10412-10474-11032[INC][68/5]	INS/GCG	0.123594	-0.17766	-0.0114839	0.175753	-0.266993
10914//PAPOLA	CA-10914-57038-63443-63518-65579[INC][4/6][DNT]	INS/GCG	0.0669065	0.181582	-0.0841389	-0.173445	-0.0883532			92249//LOC92249	CA-92249-3162-46911-47084-53914[INC][6/3][UPT]	INS/GCG	0.0934419	-0.325252	0.0940143	0.131105	-0.259191
10915//TCERG1	CA-10915-35785-36840-36891-38282[INC][3/25]	INS/GCG	-0.0966764	0.306327	-0.0562825	-0.182911	-0.175866			92689//FAM114A1	CA-92689-3102-3665-3814-13338[INC][8/48][UPT]	INS/GCG	0.0726132	-0.117314	-0.0485298	-0.131178	0.0890989
10924//SMPDL3A	CA-10924-19264-20407-20532-23265[INC][18/5][DNT]	INS/GCG	0.0324546	0.102809	-0.0188171	-0.416299	0.101491			93081//TEX30	CA-93081-3118-6713-6788-7258[INC][56/11][UPT]	INS/GCG	0.102072	-0.204124	0.0212834	0.206971	0.0538272
11011//TLK2	CA-11011-46249-47109-47153-60145[INC][13/1]	INS/GCG	0.13716	0.280918	-0.255788	0.306839	0.301818			93099//DMKN	CA-93099-6748-10473-10533-10672[INC][8/55]	INS/GCG	0.131475	-0.157363	-0.0940066	0.15524	-0.0779479
11019//LIAS	CA-11019-9298-11473-11602-13974[INC][17/2]	INS/GCG	-0.00463912	0.190278	-0.165455	0.0829932	NA			93099//DMKN	CA-93099-17943-18977-19012-19120[INC][9/163][DNT]	INS/GCG	0.0848691	-0.224316	-0.00116401	-0.0920572	0.159084
1102//RCBTB2	CA-1102-3153-11423-11522-20439[INC][5/53][UPT]	INS/GCG	-0.0443581	0.236786	-0.107277	0.463074	-0.563492			9328//GTF3C5	CA-9328-27135-27269-27290-28337[INC][8/56]	INS/GCG	0.124168	-0.14494	-0.0124914	0.279559	-0.228745
1102//RCBTB2	CA-1102-11522-13777-13873-20439[INC][4/5]	INS/GCG	-0.408485	0.39899	0.261074	NA	NA			9477//MED20	CA-9477-7355-14617-14871-16852[INC][123/19][DNT]	INS/GCG	0.0263948	-0.282694	-0.0364977	0.0422574	0.139229
11097//NUPL2	CA-11097-8320-17012-17089-17853[INC][59/6]	INS/GCG	-0.0378692	0.118506	-0.0307191	0.115689	0.117647			9477//MED20	CA-9477-7355-14617-14795-16852[INC][3/19][DNT]	INS/GCG	0.0810775	-0.247184	-0.137345	0.0932305	0.250423
11116//FGFR1OP	CA-11116-14566-17180-17240-26081[INC][11/32]	INS/GCG	0.0206288	0.248311	-0.118191	0.720779	-0.00459651			9488//PIGB	CA-9488-5456-8845-8900-11596[INC][1/39]	INS/GCG	0.00565712	-0.18479	0.0828905	-0.179987	-0.173233
11120//BTN2A1	CA-11120-4904-7872-7973-8319[INC][6/31]	INS/GCG	0.110724	0.142557	-0.176662	0.243936	0.0430154			9524//TECR	CA-9524-38292-38382-38426-38499[INC][232/1]	INS/GCG	0.29693	-0.349348	-0.0662924	0.262948	0.259843
11143//KAT7	CA-11143-19827-23500-23590-25857[INC][23/15]	INS/GCG	0.0131045	0.186508	-0.13599	0.191608	0.195575			9576//SPAG6	CA-9576-58833-68586-68732-74174[INC][37/4][DNT]	INS/GCG	0.229805	-0.146772	-0.54807	0.226804	-0.676834
11177//BAZ1A	CA-11177-85873-92426-92522-92646[INC][9/8]	INS/GCG	-0.252455	0.315534	0.144575	0.283843	0.283843			9577//BRE	CA-9577-410877-422467-422539-450835[INC][12/79][DNT]	INS/GCG	-0.0329221	-0.100662	0.0873667	0.0454241	-0.114062
11214//AKAP13	CA-11214-278148-280897-280951-286923[INC][11/22]	INS/GCG	-0.0856635	0.193248	0.0210382	-0.0791038	0.0509793			9604//RNF14	CA-9604-9906-10967-11119-14466[INC][92/33]	INS/GCG	0.0851341	-0.163345	-0.0813816	0.165827	0.0596599
11215//AKAP11	CA-11215-2612-16833-16883-17147[INC][1/1][UPT]	INS/GCG	0.0104752	0.172034	-0.0409301	-0.132586	-0.182462			9616//RNF7	CA-9616-3301-7435-7699-8300[INC][3/15][UPT]	INS/GCG	0.0248438	-0.14554	0.162082	-0.0164294	-0.1544
11215//AKAP11	CA-11215-3076-16833-16883-17147[INC][3/1][UPT]	INS/GCG	0.093288	0.179408	-0.0953033	0.232143	-0.533282			9632//SEC24C	CA-9632-19477-20725-20794-22117[INC][3/38]	INS/GCG	0.348715	-0.343678	-0.303234	0.128889	0.528962
11234//HPS5	CA-11234-32276-33155-33733-37161[INC][12/1]	INS/GCG	0.0770466	0.100592	0.138587	0.0886957	-0.690817			9650//MTFR1	CA-9650-40799-47913-47947-51991[INC][8/123]	INS/GCG	-0.0907537	-0.138889	0.135058	0.451078	-0.122699
11244//ZHX1	CA-11244-11269-22370-25220-28221[INC][6/6][DNT]	INS/GCG	-0.155887	0.157012	0.146519	-0.0113075	-0.0515749			9666//DZIP3	CA-9666-16418-16529-16745-18845[INC][2/9][UPT]	INS/GCG	0.0257797	-0.113565	-0.02384	-0.117184	0.324002
112611//RWDD2A	CA-112611-4340-4867-4959-5282[INC][1/42][DNT]	INS/GCG	-0.0142857	0.123202	0.00920788	0.0690687	-0.0714203			9674//KIAA0040	CA-9674-3454-18409-18483-29356[INC][52/11][UPT]	INS/GCG	0.113844	-0.474197	-0.0270694	0.0935875	0.118681
112611//RWDD2A	CA-112611-4340-4882-4959-5282[INC][3/42][DNT]	INS/GCG	8.2445e-05	0.13135	0.000191578	0.0562189	-0.0847737			9683//N4BP1	CA-9683-59671-61727-61824-65095[INC][15/1]	INS/GCG	0.183066	-0.231146	-0.0808654	NA	0.0737327
11264//PXMP4	CA-11264-8657-12557-12776-15361[INC][2/9]	INS/GCG	-0.125601	0.300196	0.29847	-0.750309	-0.0541843			9692//KIAA0391	CA-9692-4911-7414-7462-8158[INC][36/12]	INS/GCG	-0.0608248	-0.12926	0.00529131	0.159677	0.175688
11264//PXMP4	CA-11264-8657-12577-12776-15361[INC][37/9]	INS/GCG	-0.10462	0.190501	0.21446	-0.85037	-0.0702284			9699//RIMS2	CA-9699-595896-596730-596982-650859[INC][1/2]	INS/GCG	0.126567	-0.297014	-0.0767599	0.234523	0.300101
11267//SNF8	CA-11267-10773-10859-10938-11550[INC][1/140]	INS/GCG	-0.0770607	0.245086	-0.0529996	0.178551	-0.0618739			9705//ST18	CA-9705-200801-202762-202850-206129[INC][2/4][DNT]	INS/GCG	0.39324	-0.107759	-0.122451	0.321071	-0.5363
112770//C1orf85	CA-112770-4672-5260-5370-5480[INC][4/3][DNT]	INS/GCG	0.0610727	0.109214	-0.181791	0.125732	0.127778			9748//SLK	CA-9748-43645-46104-46197-53448[INC][3/18]	INS/GCG	-0.0144883	-0.139696	0.148899	-0.558824	-0.162691
113220//KIF12	CA-113220-4451-4621-4757-5579[INC][4/2]	INS/GCG	-0.396308	0.285714	0.208026	NA	NA			9765//ZFYVE16	CA-9765-3135-22473-22527-29090[INC][3/13][UPT]	INS/GCG	0.0798775	-0.134793	0.0366563	-0.207772	-0.0599445
113402//SFT2D1	CA-113402-3085-14056-14119-15256[INC][3/106][UPT]	INS/GCG	-0.2318	0.187591	0.190045	-0.413957	0.397297			9765//ZFYVE16	CA-9765-40387-43264-43386-44572[INC][2/1]	INS/GCG	-0.0595261	-0.351769	0.375469	NA	0.106861
113402//SFT2D1	CA-113402-3085-14105-14119-15256[INC][1/106][UPT]	INS/GCG	-0.231869	0.177676	0.200955	-0.487868	0.417614			9765//ZFYVE16	CA-9765-40387-43007-43386-44572[INC][8/1]	INS/GCG	0.0182906	-0.36763	0.219693	NA	0.0307852
113402//SFT2D1	CA-113402-3085-14096-14119-15256[INC][13/106][UPT]	INS/GCG	-0.195693	0.128085	0.16923	-0.57517	0.313433			9776//ATG13	CA-9776-3615-15769-15825-30003[INC][354/136][UPT]	INS/GCG	0.0764218	-0.314255	0.0878656	-0.181338	0.0877661
114882//OSBPL8	CA-114882-75300-102914-102951-111821[INC][36/24]	INS/GCG	-0.253024	0.192735	0.0259733	0.349989	0.437686			9776//ATG13	CA-9776-3615-3984-4100-30003[INC][16/136][UPT]	INS/GCG	0.171643	-0.32047	-0.0952381	-0.39105	0.314764
114883//OSBPL9	CA-114883-132884-134495-134525-136271[INC][201/6]	INS/GCG	-0.266208	0.134723	0.167504	0.1213	0.114493			9776//ATG13	CA-9776-4100-15769-15825-30003[INC][35/39]	INS/GCG	-0.186163	-0.169947	0.213479	0.199081	0.201238
115286//SLC25A26	CA-115286-155269-170683-170840-177342[INC][45/34][UPT]	INS/GCG	0.00560418	0.162173	-0.11622	0.354232	0.0611458			9776//ATG13	CA-9776-4100-15631-15825-30003[INC][1/39]	INS/GCG	-0.226492	-0.171366	0.263339	0.22807	0.235081
115286//SLC25A26	CA-115286-197519-238592-238677-280503[INC][8/80]	INS/GCG	0.0713843	0.204565	-0.096131	-0.0381352	-0.0667799			9779//TBC1D5	CA-9779-121900-183606-183730-237143[INC][2/28]	INS/GCG	-0.0138125	-0.206266	0.00524301	0.16067	0.265662
115353//LRRC42	CA-115353-3224-4462-4496-8660[INC][10/13][UPT]	INS/GCG	-0.092184	0.354167	0.171978	0.306859	-0.682353			9779//TBC1D5	CA-9779-121900-122983-123101-237143[INC][7/28]	INS/GCG	-0.104462	-0.136322	0.275628	-0.284303	-0.218377
115752//DIS3L	CA-115752-24921-28154-28324-30276[INC][10/1]	INS/GCG	-0.261628	0.1875	0.168856	0.161002	0.153322			9779//TBC1D5	CA-9779-121900-226753-226847-237143[INC][1/28]	INS/GCG	0.168828	-0.130504	-0.131127	-0.115431	0.130711
115817//DHRS1	CA-115817-10650-11208-11278-11614[INC][51/2]	INS/GCG	0.00144614	0.19211	-0.166989	0.0734468	0.16			9784//SNX17	CA-9784-3973-5127-5245-5751[INC][11/12]	INS/GCG	0.107366	-0.373913	0.0755712	0.0560626	0.0575636
116841//SNAP47	CA-116841-3504-15696-16238-26999[INC][22/4][UPT]	INS/GCG	-0.0278126	0.108168	-0.0683576	0.105611	0.106077			9798//IST1	CA-9798-30838-32230-32275-35071[INC][3/2][DNT]	INS/GCG	0.0819128	-0.140444	0.0212789	0.0533434	-0.312868
117178//SSX2IP	CA-117178-3404-22249-22381-22742[INC][18/8][UPT]	INS/GCG	-0.168461	0.102511	0.142304	-0.0843332	-0.228416			9832//JAKMIP2	CA-9832-173384-183878-183949-194003[INC][10/6]	INS/GCG	0.068352	-0.188244	0.0265369	0.296296	-0.131521
117178//SSX2IP	CA-117178-13220-22249-22381-22742[INC][10/1]	INS/GCG	-0.0462016	0.103051	-0.0377154	0.153147	0.15051			9849//ZNF518A	CA-9849-24852-28611-28684-29209[INC][2/3]	INS/GCG	0.247678	-0.386468	-0.153029	0.110041	0.103627
117178//SSX2IP	CA-117178-13220-22307-22381-22742[INC][1/1]	INS/GCG	-0.0362262	0.112229	-0.0474208	0.164575	0.162199			9849//ZNF518A	CA-9849-24852-28611-28662-29209[INC][3/3]	INS/GCG	0.101523	-0.241116	-0.0373561	0.0419507	0.0421274
1173//AP2M1	CA-1173-8406-8799-8896-9003[INC][1/202]	INS/GCG	-0.0759483	0.183162	-0.105091	0.590551	0.580271			9859//CEP170	CA-9859-72148-72334-72628-85560[INC][5/9]	INS/GCG	0.205336	-0.219636	-0.207204	0.270959	-0.19087
118491//TTC18	CA-118491-87427-88842-88932-92144[INC][10/6]	INS/GCG	-0.273443	0.328431	-0.025471	0.283055	0.285556			9892//SNAP91	CA-9892-152305-156163-156266-158123[INC][21/1][DNT]	INS/GCG	-0.126158	-0.129378	0.14996	0.193046	0.136095
118672//PSTK	CA-118672-3656-5693-5985-6232[INC][13/1][UPT]	INS/GCG	0.157702	0.151092	-0.102843	-0.659873	0.176116			9898//UBAP2L	CA-9898-51776-52183-52234-53702[INC][4/14][DNT]	INS/GCG	-0.0593607	-0.123077	0.244229	-0.179331	-0.137094
1195//CLK1	CA-1195-6507-7529-7620-7998[INC][42/48]	INS/GCG	-0.0429281	0.171986	-0.0448114	-0.126442	0.367071			9921//RNF10	CA-9921-35652-39862-39963-44302[INC][89/15]	INS/GCG	0.0575785	-0.201815	0.0244922	-0.00857983	0.0275468
119559//SFXN4	CA-119559-22457-26319-26440-27373[INC][4/76][DNT]	INS/GCG	0.0187292	0.129744	-0.0316377	-0.0326961	-0.0329789			9921//RNF10	CA-9921-35652-43139-43209-44302[INC][1/15]	INS/GCG	0.00383338	-0.113139	0.154774	-0.0788804	-0.0765432
120526//DNAJC24	CA-120526-48120-55142-55303-59457[INC][2/22]	INS/GCG	-0.116706	0.136266	0.099772	-0.0639134	-0.0977011			9991//PTBP3	CA-9991-38833-60651-60821-68469[INC][14/8]	INS/GCG	0.165105	-0.106607	0.00368986	-0.00125045	-0.662185
1211//CLTA	CA-1211-16324-22769-22805-23747[INC][5/417][DNT]	INS/GCG	-0.0280362	0.117457	0.0529956	-0.153833	-0.118147			10735//STAG2	CA-10735-3242-63742-63807-64906[INC][5/32][UPT]	INS/GCG	0.0572867	-0.214739	-0.00217721	-0.220729	0.634846
1212//CLTB	CA-1212-21963-23037-23091-26624[INC][13/79][DNT]	INS/GCG	-0.0462465	0.201665	0.0282162	-0.0469022	-0.0378752			10772//SRSF10	CA-10772-11614-11840-11891-15740[INC][21/9][DNT]	INS/GCG	0.0111312	-0.243428	0.0514633	0.0291038	0.0824089
122809//SOCS4	CA-122809-3346-7737-7866-18826[INC][6/15][UPT][DNT]	INS/GCG	-0.0909685	0.105943	-0.00646956	0.355914	0.146464			10772//SRSF10	CA-10772-11614-11837-11891-15740[INC][61/9][DNT]	INS/GCG	-0.000866193	-0.136674	0.046324	-0.00729241	0.0513834
124512//METTL23	CA-124512-3349-5860-5965-9148[INC][14/18][UPT]	INS/GCG	-0.0270362	0.134914	-0.0214621	-0.229341	0.202667			10797//MTHFD2	CA-10797-3180-5819-5917-10142[INC][57/299][UPT]	INS/GCG	0.0431126	-0.143008	0.0499793	-0.143733	-0.0492568
124512//METTL23	CA-124512-3384-5860-5965-9148[INC][11/14][UPT]	INS/GCG	-0.00745665	0.127753	-0.0394469	0.115079	-0.139847			10808//HSPH1	CA-10808-12129-13238-13372-13789[INC][38/3]	INS/GCG	-0.020881	-0.101151	0.0561798	0.0422627	0.039914
128308//MRPL55	CA-128308-3164-3838-3876-3994[INC][4/4][UPT]	INS/GCG	0.0336616	0.138649	-0.0359239	-0.118654	-0.134381			10902//BRD8	CA-10902-12448-12981-13200-13591[INC][24/20]	INS/GCG	0.151612	-0.13044	-0.0524717	0.167087	-0.0851064
128308//MRPL55	CA-128308-3358-3838-3876-3994[INC][6/51]	INS/GCG	0.00287889	0.140784	-0.0503327	-0.0197012	0.0013539			10902//BRD8	CA-10902-13736-15059-15152-15561[INC][2/9]	INS/GCG	0.234375	-0.309515	0.0254152	-0.781702	0.164414
128308//MRPL55	CA-128308-3358-3804-3876-3994[INC][1/51]	INS/GCG	0.0041924	0.153723	-0.0630917	-0.0375504	0.07524			10902//BRD8	CA-10902-13736-14942-15152-15561[INC][24/9]	INS/GCG	0.184124	-0.269068	0.0141707	-0.662517	0.133531
128338//DRAM2	CA-128338-3179-3502-3716-5630[INC][2/44][UPT]	INS/GCG	-0.0392727	0.109288	0.0686763	-0.223017	-0.169555			10915//TCERG1	CA-10915-64936-65757-65851-66131[INC][13/23][DNT]	INS/GCG	-0.0692644	-0.188774	0.200466	-0.215419	0.075242
128338//DRAM2	CA-128338-3179-3550-3629-5630[INC][1/44][UPT]	INS/GCG	-0.0785879	0.186051	0.0884552	-0.290419	-0.148276			10987//COPS5	CA-10987-14098-19342-19516-22010[INC][1/2][DNT]	INS/GCG	-0.0305889	-0.1825	0.0847322	0.0625369	0.0640097
128344//C1orf88	CA-128344-3477-4943-5074-6533[INC][15/2]	INS/GCG	0.22449	0.129159	-0.282051	0.117962	0.119457			11046//SLC35D2	CA-11046-62620-64630-64713-65369[INC][29/3][DNT]	INS/GCG	-0.0915431	-0.306089	0.238902	-0.550687	-0.123514
129852//C2orf73	CA-129852-3068-6883-7091-15786[INC][4/5][UPT]	INS/GCG	-0.267151	0.17055	0.317616	-0.192374	-0.194396			11083//DIDO1	CA-11083-31254-31794-31902-33593[INC][4/51]	INS/GCG	0.0688279	-0.114754	-0.0741388	NA	0.912833
129852//C2orf73	CA-129852-3068-6883-6917-15786[INC][2/5][UPT]	INS/GCG	-0.267307	0.308388	0.220512	-0.275272	-0.277865			11102//RPP14	CA-11102-3173-7045-7162-7262[INC][1/21][UPT]	INS/GCG	-0.123603	-0.199245	0.228382	-0.31308	0.225719
130026//ICA1L	CA-130026-3030-5043-5113-45632[INC][1/9][UPT]	INS/GCG	-0.0759105	0.190123	-0.0671	0.770449	-0.0272873			11102//RPP14	CA-11102-3173-7064-7162-7262[INC][30/21][UPT]	INS/GCG	-0.134426	-0.211255	0.219606	-0.38402	0.236701
130026//ICA1L	CA-130026-4119-5043-5113-45632[INC][8/10]	INS/GCG	-0.214088	0.254992	0.0564802	0.228667	0.313747			11102//RPP14	CA-11102-3407-7064-7162-7262[INC][25/25][UPT]	INS/GCG	0.146599	-0.171629	-0.0587263	-0.0192908	-0.0533103
131474//CHCHD4	CA-131474-3217-5785-5955-11347[INC][6/29][UPT]	INS/GCG	-0.123556	0.305246	-0.0861722	0.415526	-0.139815			11116//FGFR1OP	CA-11116-6920-7395-7484-7936[INC][91/1]	INS/GCG	0.111704	-0.214043	-0.0433455	-0.596841	0.087344
1316//KLF6	CA-1316-6641-8052-8176-8691[INC][51/5][DNT]	INS/GCG	-0.137575	0.128085	0.0923394	-0.149036	-0.00574713			1123//CHN1	CA-1123-63492-67485-67564-89814[INC][4/46]	INS/GCG	0.14372	-0.1909	-0.0613027	0.648019	NA
132001//TAMM41	CA-132001-10657-16727-16876-20014[INC][3/31]	INS/GCG	-0.0446202	0.162015	-0.061461	-0.0909091	-0.0920716			11269//DDX19B	CA-11269-12588-28135-28189-29202[INC][19/27][UPT]	INS/GCG	-0.131804	-0.3193	0.194586	0.195835	0.243323
134359//POC5	CA-134359-35282-42538-42715-45910[INC][20/2][DNT]	INS/GCG	-0.0669304	0.144371	-0.0288951	0.159864	0.0925199			11269//DDX19B	CA-11269-12588-25842-25891-29202[INC][1/27][UPT]	INS/GCG	-0.0539299	-0.273832	0.14795	0.127066	0.248109
1386//ATF2	CA-1386-78146-78590-78664-90441[INC][14/28]	INS/GCG	-0.0256812	0.133715	-0.0102803	-0.0379441	-0.0468181			112840//WDR89	CA-112840-3120-3516-3625-19890[INC][5/22][UPT]	INS/GCG	0.127513	-0.197842	0.052459	-0.149974	-0.118287
1387//CREBBP	CA-1387-142722-143396-143543-146305[INC][1/1]	INS/GCG	0.127171	0.116105	0.134783	-0.727147	0.0992			11313//LYPLA2	CA-11313-4605-4852-4884-4995[INC][190/6]	INS/GCG	0.0447427	-0.17966	0.00817249	0.0321027	0.0308801
1390//CREM	CA-1390-3353-13941-14039-24527[INC][3/26][UPT]	INS/GCG	-0.0447244	0.279073	-0.0447224	0.0110689	-0.0794342			113201//CASC4	CA-113201-95266-117176-117344-127625[INC][14/14][DNT]	INS/GCG	0.0672654	-0.229606	0.129371	-0.259698	-0.0569273
139324//HDX	CA-139324-3138-17347-17456-30082[INC][7/21][UPT]	INS/GCG	-0.116732	0.559917	-0.20497	NA	0.558874			114883//OSBPL9	CA-114883-136322-142446-142485-146816[INC][52/67]	INS/GCG	-0.00459092	-0.187615	0.0580926	0.0742407	0.0802432
143187//VTI1A	CA-143187-83168-89533-89554-94249[INC][10/71]	INS/GCG	-0.145012	0.236555	0.075567	-0.126214	-0.134715			115209//OMA1	CA-115209-22514-43565-43715-68600[INC][19/1][DNT]	INS/GCG	-0.0235627	-0.110423	0.108164	-0.306467	-0.161825
143879//KBTBD3	CA-143879-3427-4031-4232-21629[INC][17/13][UPT]	INS/GCG	-0.109808	0.124639	0.10345	-0.255305	-0.0265093			115752//DIS3L	CA-115752-4847-16467-16658-18414[INC][1/2]	INS/GCG	0.241076	-0.578668	0.152778	0.131213	0.13442
144348//ZNF664	CA-144348-17924-34663-34721-41166[INC][2/43]	INS/GCG	0.00442609	0.314744	-0.0976638	-0.0194527	0.0126176			115752//DIS3L	CA-115752-4847-16529-16658-18414[INC][34/2]	INS/GCG	0.165912	-0.481935	0.0876494	0.0763006	0.0778302
145389//SLC38A6	CA-145389-65099-65336-65390-67232[INC][22/1]	INS/GCG	0.0931125	0.187542	-0.224189	-0.556331	0.260731			117145//THEM4	CA-117145-17878-22671-22903-23512[INC][3/19]	INS/GCG	0.23142	-0.170118	0.0540898	-0.110033	-0.485772
1457//CSNK2A1	CA-1457-3167-38178-38388-41609[INC][249/20][UPT]	INS/GCG	0.101585	0.140719	-0.145322	0.151776	-0.25524			1176//AP3S1	CA-1176-31207-56165-56237-63963[INC][134/2]	INS/GCG	0.061641	-0.18327	0.018153	0.0533718	0.0542125
148206//ZNF714	CA-148206-3202-4831-4923-19038[INC][43/3][UPT]	INS/GCG	0.00333738	0.133641	-0.168267	0.101399	0.0994854			118//ADD1	CA-118-85256-85785-85819-87314[INC][18/47][DNT]	INS/GCG	-0.102648	-0.106322	0.185788	-0.0963542	-0.0956072
149773//LOC149773	CA-149773-3362-7125-7221-10790[INC][2/4][UPT]	INS/GCG	-0.326987	0.160797	0.44555	-0.441985	0.451172			118812//MORN4	CA-118812-3810-17473-17570-19834[INC][70/4][UPT]	INS/GCG	0.224554	-0.196713	-0.0820205	-0.0329848	0.0796002
149773//LOC149773	CA-149773-3362-7125-7247-10790[INC][2/4][UPT]	INS/GCG	-0.317959	0.191118	0.433646	-0.385068	0.501806			119559//SFXN4	CA-119559-6353-7611-7638-7723[INC][40/7]	INS/GCG	-0.0556624	-0.241248	0.0963322	-0.0412663	0.0800624
1503//CTPS1	CA-1503-29760-31114-31211-32324[INC][53/4]	INS/GCG	-0.1008	0.206206	-0.0524564	0.19145	0.187103			1196//CLK2	CA-1196-12541-12782-12918-13090[INC][1/54]	INS/GCG	-0.0316906	-0.248223	0.188593	-0.321657	-0.20488
155370//SBDSP1	CA-155370-3411-4320-4442-5230[INC][29/15][UPT]	INS/GCG	-0.161599	0.178626	0.097316	0.419342	-0.0538086			119710//C11orf74	CA-119710-41896-44508-44575-56473[INC][33/6]	INS/GCG	0.0151735	-0.103952	-0.00915719	0.0663732	0.066803
157//ADRBK2	CA-157-133321-140948-141098-141616[INC][1/16]	INS/GCG	-0.0171681	0.152129	-0.0462428	-0.0314342	NA			120224//TMEM45B	CA-120224-3053-26707-26857-39629[INC][8/36][UPT]	INS/GCG	0.535423	-0.272263	-0.0735104	0.541013	0.152474
157574//FBXO16	CA-157574-9971-19511-19547-29500[INC][18/4]	INS/GCG	-0.110647	0.106435	0.0303173	0.147165	0.145759			122553//TRAPPC6B	CA-122553-15146-19136-19220-21591[INC][28/12]	INS/GCG	0.112841	-0.149471	-0.0679872	NA	0.193548
157680//VPS13B	CA-157680-496938-497504-497646-500838[INC][2/6]	INS/GCG	0.0206899	0.146744	-0.117696	-0.110651	0.252796			124944//C17orf49	CA-124944-7269-7533-7598-7840[INC][1/4][DNT]	INS/GCG	0.163636	-0.142857	-0.112175	0.1351	-0.100089
158234//RG9MTD3	CA-158234-11313-11772-11881-12824[INC][31/3]	INS/GCG	0.0885413	0.23354	-0.14553	0.221437	-0.0859571			125144//C17orf76-AS1	CA-125144-3428-3673-3717-4124[INC][2/2]	INS/GCG	0.0778494	-0.194798	-0.0212229	-0.224681	0.0873786
160857//CCDC122	CA-160857-7849-13201-13360-22620[INC][2/8]	INS/GCG	0.0723622	0.153086	-0.0382668	0.0148597	-0.207564			126969//SLC44A3	CA-126969-73926-74939-75176-77476[INC][24/1][DNT]	INS/GCG	-0.289647	-0.125731	0.133333	0.0531561	0.064257
160857//CCDC122	CA-160857-7849-13887-13997-22620[INC][1/8]	INS/GCG	-0.0685922	0.122998	0.123652	-0.0696429	-0.183828			127602//DNAH14	CA-127602-28445-33499-33649-37825[INC][16/1]	INS/GCG	0.00110341	-0.1406	0.0707162	0.0479705	0.0480296
161823//ADAL	CA-161823-18307-19342-19423-21233[INC][10/4]	INS/GCG	-0.321757	0.257692	0.21106	0.235294	0.237168			129642//MBOAT2	CA-129642-3208-63483-63561-98030[INC][1/2][UPT]	INS/GCG	0.130317	-0.383469	0.0263313	NA	0.107937
1622//DBI	CA-1622-3287-3631-3717-4260[INC][5/6][UPT]	INS/GCG	-0.209288	0.241497	0.150691	0.242123	-0.00895197			131118//DNAJC19	CA-131118-4752-5752-5832-6778[INC][186/38]	INS/GCG	0.0907546	-0.155196	-0.0602069	0.0730218	0.0783096
163183//SYNE4	CA-163183-3217-4502-4646-4826[INC][1/1][UPT]	INS/GCG	0.0851417	0.136986	0.007812	0.11274	-0.937063			1317//SLC31A1	CA-1317-3151-37586-37750-38585[INC][92/1][UPT]	INS/GCG	0.0468064	-0.173055	0.00709802	0.0307298	0.0302839
163590//TOR1AIP2	CA-163590-3568-14952-15371-27995[INC][2/3]	INS/GCG	-0.244236	0.168802	0.221451	0.305283	-0.373098			133308//SLC9B2	CA-133308-48314-51130-51267-53422[INC][9/2][DNT]	INS/GCG	-0.0180874	-0.384526	0.184479	0.265909	0.274971
163786//SASS6	CA-163786-10074-12666-12746-13471[INC][21/3]	INS/GCG	-0.396317	0.286019	0.234049	0.252117	0.27153			134359//POC5	CA-134359-7635-12613-12752-14701[INC][57/1]	INS/GCG	0.249352	-0.126129	-0.168813	0.175283	-0.26989
1643//DDB2	CA-1643-22731-22815-22935-23328[INC][1/8]	INS/GCG	-0.106533	0.37037	-0.0486842	NA	-0.178322			134429//STARD4	CA-134429-9130-13371-13498-14343[INC][56/17]	INS/GCG	-0.104571	-0.190965	0.000698629	0.20405	0.203101
1643//DDB2	CA-1643-22731-22815-22993-23328[INC][28/8]	INS/GCG	-0.113993	0.258503	-0.0128807	NA	-0.131521			137492//VPS37A	CA-137492-3478-22020-22090-24366[INC][4/6][UPT]	INS/GCG	-0.016819	-0.230006	0.0602095	0.0757268	0.0761387
10005//ACOT8	CA-10005-3222-5117-5251-11734[INC][123/12][UPT]	α	-0.152142	0.0557183	0.136132	0.0955795	0.0517112			137695//TMEM68	CA-137695-3058-12346-12391-19915[INC][3/1][UPT]	INS/GCG	0.101222	-0.154864	-0.0698839	0.0597322	0.0590031
10005//ACOT8	CA-10005-3222-5117-5199-11734[INC][1/12][UPT]	α	-0.246545	0.0991348	0.235756	0.17673	0.0742652			138255//C9orf135	CA-138255-3217-26702-26811-38740[INC][6/8][UPT]	INS/GCG	-0.0180384	-0.206675	0.169988	-0.170689	-0.414989
10006//ABI1	CA-10006-98870-100127-100208-104849[INC][4/34]	α	-0.076694	-0.0373324	0.125152	-0.038134	-0.0384185			138255//C9orf135	CA-138255-40163-67238-67308-69023[INC][1/12]	INS/GCG	-0.243686	-0.147918	0.373964	0.00418936	-0.164958
100129583//FAM47E	CA-100129583-67185-69224-69302-72341[INC][12/1][DNT]	α	-0.130669	0.0880505	0.108454	-0.297708	0.0585359			138255//C9orf135	CA-138255-40163-69023-69081-88139[INC][11/2][DNT]	INS/GCG	0.219296	-0.102868	-0.28172	0.120179	0.11827
100130890//LOC100130890	CA-100130890-3154-3721-3807-8070[INC][1/10][UPT]	α	-0.0892761	0.0168051	0.133284	0.107853	-0.175663			139596//UPRT	CA-139596-22456-23504-23562-25283[INC][9/47]	INS/GCG	-0.159258	-0.129015	0.243862	-0.135718	-0.0724109
100131089//LOC100131089	CA-100131089-9759-28150-28291-28910[INC][2/5]	α	-0.140854	-0.215598	0.329476	0.577478	-0.475814			1431//CS	CA-1431-17476-19534-19600-20400[INC][840/13]	INS/GCG	0.105062	-0.303093	0.0382891	0.0630037	0.0609929
100131187//TSTD1	CA-100131187-3105-3311-3434-3909[INC][48/10][UPT]	α	-0.163097	0.0123044	0.133532	0.143103	0.0577851			144348//ZNF664	CA-144348-3806-17828-17924-41166[INC][24/5]	INS/GCG	0.210469	-0.248464	0.0932879	-0.0044728	-0.689431
100131187//TSTD1	CA-100131187-3105-3290-3434-3909[INC][3/10][UPT]	α	-0.180048	0.0209134	0.148532	0.169672	0.0572912			144348//ZNF664	CA-144348-3806-17831-17924-41166[INC][17/5]	INS/GCG	0.305158	-0.343021	0.0731091	-0.28848	-0.67902
166824//RASSF6	CA-166824-38444-41333-41435-41755[INC][8/2]	α	0.0285621	0.0202882	0.225662	-0.334158	0.310506			145282//MIPOL1	CA-145282-3192-32813-32926-52190[INC][2/8][UPT]	INS/GCG	0.0272123	-0.18411	0.0322362	-0.252887	0.724409
167153//PAPD4	CA-167153-39771-47538-47582-59472[INC][14/5]	α	-0.295305	0.298767	0.216104	-0.0277995	0.284472			145389//SLC38A6	CA-145389-52410-58945-59028-59511[INC][19/2]	INS/GCG	0.0273282	-0.263475	0.0848153	0.0716763	0.0709382
167227//DCP2	CA-167227-3277-7332-7462-12125[INC][2/37][UPT]	α	-0.0705421	-0.11014	0.21038	-0.102273	-0.11014			147657//ZNF480	CA-147657-6312-19980-20107-21661[INC][39/3]	INS/GCG	-0.0014565	-0.158408	0.195269	-0.520296	0.136701
169026//SLC30A8	CA-169026-188126-199546-199576-199681[INC][11/11][UPT]	α	-0.120561	-0.0728376	0.189346	-0.0978633	0.0661968			148266//ZNF569	CA-148266-5125-15364-15604-25473[INC][4/41]	INS/GCG	-0.118138	-0.122594	0.202131	0.232813	-0.105126
171392//ZNF675	CA-171392-28102-33393-33494-35509[INC][1/24][DNT]	α	-0.12367	-0.0863454	0.181269	0.013986	-0.081749			148268//ZNF570	CA-148268-3478-4224-4308-9801[INC][11/5]	INS/GCG	0.180128	-0.233084	0.0563486	-0.592313	-0.905991
1728//NQO1	CA-1728-11508-14553-14667-16501[INC][338/66]	α	0.083467	-0.289946	0.140537	0.196244	-0.0718207			1500//CTNND1	CA-1500-105978-106392-106479-106774[INC][26/82][DNT]	INS/GCG	-0.104587	-0.292435	0.398893	0.0961285	-0.179112
1739//DLG1	CA-1739-107152-139838-139937-151780[INC][11/9]	α	-0.0318907	-0.0465051	0.149548	-0.000890813	-0.100437			151525//WDSUB1	CA-151525-33530-41213-41354-53535[INC][9/2][DNT]	INS/GCG	0.0593706	-0.185036	-0.026046	0.0405294	0.0390438
1912//PHC2	CA-1912-49724-51166-51246-53574[INC][3/133][DNT]	α	-0.061116	-0.0521542	0.128972	-0.0418944	-0.0486258			152815//THAP6	CA-152815-5536-10292-10418-15516[INC][17/2][DNT]	INS/GCG	0.153427	-0.185994	0.0876382	-0.459634	-0.306121
1936//EEF1D	CA-1936-8029-10594-11685-13823[INC][4/1]	α	-0.228032	0.209908	0.237427	-0.508143	-0.509804			153396//TMEM161B	CA-153396-72873-74083-74180-75360[INC][12/4][DNT]	INS/GCG	-0.0612664	-0.23462	0.180657	0.136458	0.147651
196951//C15orf33	CA-196951-12707-17703-17766-33914[INC][2/29]	α	0.00552036	-0.14764	0.14022	-0.188725	-0.190123			1540//CYLD	CA-1540-3792-5680-5817-10526[INC][17/53]	INS/GCG	0.0187327	-0.118851	-0.0234496	0.194606	0.0337189
1997//ELF1	CA-1997-3145-9178-9295-40090[INC][3/76][UPT]	α	-0.037997	-0.0526848	0.1089	-0.0649455	-0.0709877			155370//SBDSP1	CA-155370-5427-7392-7557-10204[INC][20/1][DNT]	INS/GCG	-0.00153429	-0.150047	0.053922	-0.144159	0.0406564
199746//U2AF1L4	CA-199746-3311-3743-3810-4014[INC][6/11]	α	-0.000209823	-0.204052	0.105594	-0.232814	0.0369746			157680//VPS13B	CA-157680-492685-497504-497646-500838[INC][6/1]	INS/GCG	0.159532	-0.234857	-0.189388	0.1143	0.163898
199746//U2AF1L4	CA-199746-3311-3697-3810-4014[INC][7/11]	α	-0.038806	-0.147883	0.120573	-0.216038	0.0817664			157680//VPS13B	CA-157680-492685-496871-496938-500838[INC][5/1]	INS/GCG	0.0761657	-0.161846	-0.0804722	0.0496494	0.0722304
201965//RWDD4	CA-201965-6298-10855-10961-11047[INC][4/2]	α	-0.195297	0.262895	0.222853	-0.633437	0.262458			158866//ZDHHC15	CA-158866-47612-75580-75701-94982[INC][30/4]	INS/GCG	0.0348881	-0.196297	0.0761905	0.0551724	0.0559441
201965//RWDD4	CA-201965-6298-10851-10961-11047[INC][63/2]	α	-0.113438	0.160081	0.13303	-0.42414	0.155665			161823//ADAL	CA-161823-3186-4226-4327-5637[INC][23/4][UPT]	INS/GCG	-0.139748	-0.142918	0.154807	0.186144	0.190272
202243//CCDC125	CA-202243-3347-9537-9599-12379[INC][1/3][UPT]	α	0.0573642	0.123732	0.239265	0.213812	-0.521137			163183//SYNE4	CA-163183-3217-3403-3554-4502[INC][5/1][UPT]	INS/GCG	0.0528211	-0.396576	0.221535	-0.345826	NA
202243//CCDC125	CA-202243-3347-9540-9599-12379[INC][4/3][UPT]	α	0.0707853	0.147725	0.175374	0.197103	-0.678545			163183//SYNE4	CA-163183-6438-8099-8158-8250[INC][18/2]	INS/GCG	-0.109661	-0.10205	0.172862	-0.0715281	0.0227369
2030//SLC29A1	CA-2030-7137-9420-9663-10758[INC][1/114][UPT]	α	-0.0990612	0.126275	0.125913	0.119617	-0.447833			165055//CCDC138	CA-165055-3153-4269-4327-5089[INC][32/2][UPT]	INS/GCG	-0.0184472	-0.320236	0.165375	NA	0.120301
2030//SLC29A1	CA-2030-7137-9468-9663-10758[INC][1/114][UPT]	α	-0.0990612	0.126275	0.125913	0.119617	-0.447833			10006//ABI1	CA-10006-105026-108346-108433-112304[INC][34/21]	α	0.0526624	0.184983	-0.190207	0.180456	0.00862146
2030//SLC29A1	CA-2030-7137-9556-9663-10758[INC][31/114][UPT]	α	-0.115697	0.0799916	0.16879	0.108115	-0.424173			1915//EEF1A1	CA-1915-4150-4516-4700-4804[INC][2/3]	α	0.209951	0.206089	-0.307106	0.0751781	0.0654122
2033//EP300	CA-2033-51613-57129-57207-58227[INC][19/1]	α	-0.208571	0.125477	0.145069	0.198126	0.0333333			1936//EEF1D	CA-1936-13947-14385-14457-19347[INC][882/119]	α	0.0985028	0.0696953	-0.100545	0.0252077	-0.200334
214//ALCAM	CA-214-186547-188431-188470-188755[INC][30/8]	α	-0.12484	0.0332981	0.12632	0.0711043	0.0876919			1939//EIF2D	CA-1939-15288-15714-15818-16458[INC][1/2]	α	0.0961433	0.0550833	-0.129385	0.0622132	0.0622767
2140//EYA3	CA-2140-56094-63711-63849-74398[INC][13/21]	α	0.0841822	-0.343606	0.237828	-0.132576	-0.43848			196294//IMMP1L	CA-196294-3104-38836-38899-42825[INC][2/1][UPT]	α	0.222475	0.292865	-0.397316	-0.0191874	0.464322
2186//BPTF	CA-2186-52357-52892-53081-63464[INC][6/2]	α	-0.117763	0.0681911	0.147976	0.412031	-0.196944			196951//C15orf33	CA-196951-12707-33914-34146-35838[INC][17/1]	α	0.120456	0.0612543	-0.164369	0.0534795	-0.141597
2186//BPTF	CA-2186-105938-106295-106457-106672[INC][1/21]	α	-0.0564717	-0.0065144	0.100893	-0.0467433	-0.0482213			1981//EIF4G1	CA-1981-3180-5826-6003-6222[INC][11/6][UPT]	α	0.148571	-0.175519	-0.133674	0.0698925	-0.0925435
219402//MTIF3	CA-219402-3539-3684-3751-8446[INC][3/18][UPT]	α	-0.314038	-0.0191069	0.358861	0.200549	-0.0137566			1996//ELAVL4	CA-1996-64951-96758-96845-99943[INC][2/21][UPT]	α	0.262047	0.173565	-0.30076	-0.332123	0.297436
220929//ZNF438	CA-220929-3105-50511-50569-93286[INC][9/9][UPT]	α	-0.0789098	-0.205311	0.185833	0.0273072	0.429109			200634//KRTCAP3	CA-200634-3075-3213-3398-3476[INC][7/1][UPT]	α	0.046947	0.0730253	-0.134601	0.168186	0.170256
220972//MARCH8	CA-220972-3672-44702-44795-64617[INC][6/10][UPT]	α	-0.116623	-0.200397	0.192152	0.647383	-0.0336517			201254//STRA13	CA-201254-6040-6203-6257-6516[INC][37/94]	α	0.0829279	0.056578	-0.107331	-0.0692793	0.10115
2217//FCGRT	CA-2217-4855-4932-5208-15228[INC][72/6]	α	-0.228065	0.0723794	0.126811	NA	0.0668203			201283//AMZ2P1	CA-201283-3635-3944-4031-5068[INC][2/3][UPT]	α	0.19408	0.275996	-0.330091	0.336616	0.353052
2273//FHL1	CA-2273-64260-64753-64940-66169[INC][102/7][DNT]	α	0.106586	-0.338225	0.17086	0.125	0.0800707			211//ALAS1	CA-211-11669-13000-13165-16200[INC][39/1]	α	0.0636436	0.0538462	-0.104089	0.0118209	0.0567491
22827//PUF60	CA-22827-3088-7968-8055-10454[INC][170/42][UPT]	α	-0.0895105	0.0442729	0.104012	-0.0740157	-0.136259			2130//EWSR1	CA-2130-22126-23597-23747-27128[INC][1/1]	α	0.0964361	0.0783646	-0.139567	-0.0248096	0.0633609
22827//PUF60	CA-22827-3088-7971-8055-10454[INC][37/42][UPT]	α	-0.109942	0.052778	0.140225	-0.15516	-0.137218			2130//EWSR1	CA-2130-22126-23597-26591-27128[INC][1/1]	α	0.0729002	0.0555556	-0.101343	-0.035102	0.0461847
22827//PUF60	CA-22827-10771-11651-11702-13833[INC][271/214]	α	-0.141543	0.0161502	0.173023	-0.0520006	-0.1428			2140//EYA3	CA-2140-3114-11186-11306-33543[INC][1/46][UPT]	α	0.138388	-0.114502	-0.122852	-0.16642	0.744622
22837//COBLL1	CA-22837-139975-141198-141315-143662[INC][3/14]	α	-0.0678733	-0.0102174	0.102274	-0.0167074	-0.0332594			220729//LOC220729	CA-220729-7662-8551-8695-9013[INC][14/41]	α	0.238924	0.000774836	-0.217671	-0.150982	0.795014
22872//SEC31A	CA-22872-52082-63291-63330-65208[INC][2/19]	α	-0.140645	0.0049623	0.164493	-0.35732	0.133851			221143//N6AMT2	CA-221143-19464-39113-39196-44797[INC][27/7]	α	0.349083	0.0619778	-0.331729	0.29758	-0.584475
22872//SEC31A	CA-22872-52127-63291-63330-65208[INC][15/48]	α	-0.1817	-0.0223017	0.188089	0.0175379	0.0985327			221264//AKD1	CA-221264-49599-52596-52695-60889[INC][8/1]	α	0.106867	0.112915	-0.15071	0.112281	0.112755
22905//EPN2	CA-22905-3155-39674-39942-47578[INC][1/145][UPT]	α	-0.173913	-0.118644	0.261682	-0.121212	-0.110672			221477//C6orf89	CA-221477-3165-11640-11740-16562[INC][57/119][UPT]	α	0.305995	-0.343938	-0.213803	0.424474	-0.0856237
22944//KIN	CA-22944-3208-7852-7947-10720[INC][23/4][UPT]	α	-0.118146	0.0403055	0.145956	0.170762	-0.632081			22872//SEC31A	CA-22872-30949-31694-31733-36502[INC][8/26]	α	0.080523	0.110481	-0.205284	0.203805	0.0929445
22998//LIMCH1	CA-22998-261654-281145-281181-286713[INC][20/15]	α	-0.115999	0.0180238	0.138126	-0.0821249	-0.0300614			22872//SEC31A	CA-22872-30949-31694-31733-32558[INC][37/3]	α	0.105314	0.0246689	-0.110791	-0.0212085	-0.130093
23012//STK38L	CA-23012-56710-59409-59457-60992[INC][2/55]	α	-0.0631993	-0.12597	0.198135	-0.131737	-0.13253			22872//SEC31A	CA-22872-30949-32558-32636-36502[INC][3/26]	α	0.0407399	0.0562289	-0.100052	0.181155	0.130628
23019//CNOT1	CA-23019-3159-9477-9605-33375[INC][1/39][UPT]	α	-0.09222	-0.0125448	0.112334	0.0231798	-0.181269			22874//PLEKHA6	CA-22874-89304-91555-91682-94617[INC][1/7]	α	-0.0696248	-0.177578	-0.158561	0.400857	0.58096
23077//MYCBP2	CA-23077-190847-203557-203725-204574[INC][1/8]	α	-0.259959	-0.134959	0.435364	0.394879	0.390146			22907//DHX30	CA-22907-49646-49721-49861-49958[INC][110/1][DNT]	α	0.10968	0.0868397	-0.225262	0.0787977	0.0885036
23077//MYCBP2	CA-23077-190847-203500-203725-204574[INC][9/8]	α	-0.208609	-0.171938	0.31796	0.280786	0.278915			22907//DHX30	CA-22907-49646-49725-49861-49958[INC][1/1][DNT]	α	0.190305	0.151919	-0.371188	0.140275	0.155449
23081//KDM4C	CA-23081-75270-87736-87912-96768[INC][60/2]	α	0.00858301	-0.369049	0.147495	0.0751252	0.0750626			22915//MMRN1	CA-22915-36068-42909-44898-59704[INC][5/1]	α	0.0680773	0.0311579	-0.172897	0.0275811	0.0282443
23099//ZBTB43	CA-23099-3127-6787-6910-30481[INC][44/8][UPT][DNT]	α	-0.182468	-0.296075	0.21195	0.317093	0.317881			22920//KIFAP3	CA-22920-123728-151883-151952-155957[INC][3/74][DNT]	α	0.111541	-0.0273683	-0.139968	0.294686	-0.0866894
23111//SPG20	CA-23111-26599-36822-36894-37348[INC][11/51][UPT]	α	-0.189944	0.0458693	0.147728	-0.180526	0.0447698			22984//PDCD11	CA-22984-4874-5992-6176-6742[INC][1/37]	α	-0.116196	0.105799	-0.103603	-0.10471	0.606306
23116//FAM179B	CA-23116-52863-63697-63761-66570[INC][2/11]	α	0.0426662	-0.240231	0.176169	0.0831013	-0.0740989			22998//LIMCH1	CA-22998-308880-312931-313006-313767[INC][2/43]	α	-0.032808	0.258176	-0.114871	0.0293994	-0.02346
23137//SMC5	CA-23137-88308-90643-90688-91104[INC][14/1]	α	-0.0783095	-0.113466	0.116776	-0.221766	0.120953			23029//RBM34	CA-23029-3364-3609-3746-9144[INC][100/16]	α	0.0723943	0.0421805	-0.123793	0.056549	0.100963
23244//PDS5A	CA-23244-67346-70618-70713-72416[INC][16/1]	α	-0.178891	0.0922509	0.131234	0.0848896	0.0892857			23033//DOPEY1	CA-23033-98254-99994-100054-103196[INC][2/18][DNT]	α	0.102434	-0.173008	-0.196442	-0.230231	0.359232
23253//ANKRD12	CA-23253-61946-70723-70792-74904[INC][21/21]	α	-0.147458	0.00102556	0.119648	0.200173	0.0442469			23085//ERC1	CA-23085-122110-123977-124070-127628[INC][2/13]	α	0.0351828	0.0160887	-0.110881	0.635211	0.0637705
23291//FBXW11	CA-23291-3416-95468-95531-99076[INC][13/24][UPT]	α	-0.344537	0.158485	0.223386	-0.330684	0.35335			23085//ERC1	CA-23085-122110-123977-124061-127628[INC][6/13]	α	0.0579925	-0.0187951	-0.100414	0.463717	-0.149821
23291//FBXW11	CA-23291-3416-12822-12984-99076[INC][2/24][UPT]	α	-0.300189	0.175949	0.271362	-0.33696	0.16305			23136//EPB41L3	CA-23136-151921-152194-152311-153509[INC][31/12][DNT]	α	0.276887	-0.0295116	-0.200741	-0.0367998	-0.582563
23360//FNBP4	CA-23360-46414-47125-47466-50355[INC][13/2]	α	-0.311258	0.155629	0.221698	0.139881	0.149206			23157//SEPT6	CA-23157-67053-70991-71036-77584[INC][1/21][DNT]	α	0.318529	-0.362388	-0.267653	NA	NA
23369//PUM2	CA-23369-47437-51564-51801-66923[INC][13/10]	α	-0.30186	0.236067	0.486337	-0.133737	NA			2317//FLNB	CA-2317-125509-126527-126620-127408[INC][2/32]	α	0.0190121	0.0766703	-0.239653	0.152992	0.916382
23421//ITGB3BP	CA-23421-72356-79417-79468-85170[INC][44/3][DNT]	α	-0.175451	-0.0695437	0.150642	0.0999621	0.107711			23173//METAP1	CA-23173-3231-13132-13230-36230[INC][3/117][UPT]	α	0.15453	-0.0994941	-0.125842	-0.104056	-0.0989933
23450//SF3B3	CA-23450-27655-29862-29891-33658[INC][6/80]	α	-0.154495	-0.144177	0.192463	-0.139731	0.424128			23173//METAP1	CA-23173-56240-65116-65182-68517[INC][58/1][DNT]	α	0.0278032	0.0701754	-0.106511	0.0532933	0.0765456
23461//ABCA5	CA-23461-4484-12359-12478-15752[INC][1/10]	α	-0.0508796	-0.0712242	0.202328	-0.122362	0.0165972			23229//ARHGEF9	CA-23229-3431-63835-64015-82097[INC][9/9][UPT]	α	0.0013728	0.08577	-0.111905	0.0647059	0.0674847
23461//ABCA5	CA-23461-44285-44762-44795-46110[INC][3/13]	α	-0.0244536	-0.0334821	0.159995	-0.141986	-0.147511			23229//ARHGEF9	CA-23229-114509-122529-122661-132809[INC][25/3]	α	0.0694055	0.0445521	-0.130792	0.0363493	-0.113968
23474//ETHE1	CA-23474-3730-3928-4044-18678[INC][1/6]	α	-0.289741	0.0652003	0.226809	0.263982	0.10066			23262//PPIP5K2	CA-23262-58189-59764-59884-64286[INC][12/14]	α	0.129236	0.0423628	-0.131596	-0.205643	-0.12028
23474//ETHE1	CA-23474-3730-3895-4044-18678[INC][62/6]	α	-0.222683	0.0458324	0.171842	0.187268	0.0585778			23318//ZCCHC11	CA-23318-74287-74455-74668-78208[INC][18/3]	α	0.0308633	0.19198	-0.127352	0.178642	0.17585
23499//MACF1	CA-23499-385270-386678-386696-390198[INC][30/35]	α	-0.0166732	-0.0643694	0.191731	-0.624257	-0.423572			23345//SYNE1	CA-23345-508278-509621-509680-517723[INC][23/7][DNT]	α	-0.0206025	0.125531	-0.123672	0.309953	0.0949082
23514//KIAA0146	CA-23514-455715-469273-469367-477380[INC][2/1][DNT]	α	-0.0868756	-0.175119	0.110806	0.206662	0.166143			23350//U2SURP	CA-23350-55265-56413-56590-57782[INC][35/5][DNT]	α	0.159067	-0.0550243	-0.165958	0.111061	0.107112
23514//KIAA0146	CA-23514-469367-471006-471176-477380[INC][3/3][DNT]	α	-0.127559	0.0808081	0.108419	0.0799201	-0.0249012			23421//ITGB3BP	CA-23421-72356-78659-78709-79417[INC][24/57]	α	0.255683	-0.0244692	-0.14855	0.137527	-0.272199
23524//SRRM2	CA-23524-18933-19176-19271-19668[INC][4/72]	α	-0.00893461	-0.140201	0.100727	-0.131894	-0.13253			23461//ABCA5	CA-23461-3131-4365-4484-15752[INC][9/8][UPT]	α	0.0968184	0.065473	-0.229009	0.0494008	0.0263296
23544//SEZ6L	CA-23544-199093-206977-207010-209101[INC][8/8]	α	-0.208537	0.0564141	0.127953	0.132344	0.242905			23473//CAPN7	CA-23473-39028-42300-42446-43506[INC][17/1]	α	0.111421	0.239619	-0.235079	0.262929	-0.627061
23595//ORC3	CA-23595-7341-7460-7547-14717[INC][15/275]	α	-0.0504672	-0.166368	0.184392	0.109864	-0.191471			23499//MACF1	CA-23499-401593-402503-402614-406184[INC][14/50]	α	0.0888093	0.0219143	-0.147792	0.33167	-0.0804432
23595//ORC3	CA-23595-7341-7475-7547-14717[INC][15/275]	α	-0.0134219	-0.0733438	0.10609	0.00319201	-0.140768			23514//KIAA0146	CA-23514-33238-35967-36131-138447[INC][84/21]	α	0.045487	0.150634	-0.180325	0.138832	0.130941
23600//AMACR	CA-23600-121773-122794-122955-128701[INC][47/33]	α	-0.288899	0.18804	0.231754	0.115987	0.339219			23514//KIAA0146	CA-23514-471176-471485-471539-477380[INC][4/3][DNT]	α	0.137931	0.0742804	-0.192308	0.0715564	0.0704225
23646//PLD3	CA-23646-3344-20237-20506-20994[INC][6/23][UPT]	α	-0.245447	-0.0364624	0.302722	-0.180478	0.294785			23518//R3HDM1	CA-23518-76504-87639-87681-88155[INC][10/2]	α	0.142006	0.170213	-0.236944	-0.0367187	0.174229
23646//PLD3	CA-23646-3344-20432-20506-20994[INC][1/23][UPT]	α	-0.265519	-0.0516512	0.328471	-0.195269	0.280032			23556//PIGN	CA-23556-3213-26400-26526-28671[INC][12/30][UPT]	α	0.00820451	0.299611	-0.158397	-0.300828	-0.284101
23646//PLD3	CA-23646-3344-20293-20506-20994[INC][18/23][UPT]	α	-0.257127	-0.0084566	0.309164	-0.196518	0.278784			23613//ZMYND8	CA-23613-138510-139499-139566-148932[INC][41/2][DNT]	α	0.0954394	0.0694656	-0.184578	0.0661818	0.06674
23646//PLD3	CA-23646-3344-20128-20506-20994[INC][33/23][UPT]	α	-0.202041	0.0460031	0.238883	-0.179515	0.216885			23613//ZMYND8	CA-23613-138510-147104-147188-148932[INC][1/2][DNT]	α	0.348858	0.249657	-0.49264	0.233333	0.246612
23705//CADM1	CA-23705-292914-309083-309116-328746[INC][3/6]	α	-0.296437	-0.108879	0.417867	0.185393	0.385283			240//ALOX5	CA-240-72653-72940-73111-74332[INC][11/2][DNT]	α	0.22158	0.0717955	-0.159761	-0.681391	0.15338
2519//FUCA2	CA-2519-7647-10631-10971-12761[INC][1/1]	α	-0.09417	-0.156205	0.160205	0.144633	0.259819			253461//ZBTB38	CA-253461-65725-66228-66675-82714[INC][1/11]	α	0.175122	-0.175431	-0.130968	0.142273	-0.194335
253782//CERS6	CA-253782-312500-313073-313097-316261[INC][8/12][DNT]	α	-0.170742	-0.0396257	0.176552	-0.302281	0.174359			253461//ZBTB38	CA-253461-65725-75046-75291-82714[INC][2/11]	α	0.331605	-0.0369771	-0.276433	-0.200326	0.144101
255743//NPNT	CA-255743-50263-66031-66118-66588[INC][13/5]	α	-0.762747	0.116248	0.148344	0.0950324	0.0987654			253558//LCLAT1	CA-253558-3127-15295-15466-81330[INC][1/13][UPT]	α	-0.015884	0.281054	-0.121203	-0.0873827	0.118507
257160//RNF214	CA-257160-52849-53058-53163-53427[INC][21/2]	α	-0.125486	0.0950964	0.264977	0.218839	-0.332457			25800//SLC39A6	CA-25800-3281-5378-6176-7694[INC][2/8][UPT]	α	0.0827328	0.016526	-0.10679	0.0306069	0.0577345
25796//PGLS	CA-25796-3338-4322-4346-7550[INC][1/114][UPT]	α	-0.20136	-0.0022056	0.230705	NA	-0.129909			25870//SUMF2	CA-25870-11888-12950-12995-13362[INC][460/27]	α	0.156187	0.0983684	-0.185195	0.12134	0.0151255
25852//ARMC8	CA-25852-3327-4128-4258-25544[INC][13/68][UPT]	α	-0.121558	-0.0362545	0.157822	-0.188826	0.215033			25870//SUMF2	CA-25870-11888-12890-12995-13362[INC][1/27]	α	0.244993	0.158611	-0.27965	0.201252	0.0233502
25852//ARMC8	CA-25852-3327-4182-4258-25544[INC][64/68][UPT]	α	-0.15041	0.0488707	0.152458	-0.270949	0.243645			25875//LETMD1	CA-25875-3180-3735-3887-11051[INC][38/7][UPT]	α	0.0748439	0.0984794	-0.248851	0.1	0.100221
25875//LETMD1	CA-25875-3887-10845-10947-11051[INC][1/48]	α	0.172059	0.0214292	0.153401	-0.59857	-0.486048			25875//LETMD1	CA-25875-3887-10536-10723-10845[INC][10/1]	α	0.264728	0.260274	-0.458634	0.229069	0.231864
25875//LETMD1	CA-25875-3887-8513-8562-10536[INC][38/12]	α	-0.100457	-0.0417905	0.173623	0.142661	0.147309			25875//LETMD1	CA-25875-3887-10688-10723-10845[INC][4/1]	α	0.270298	0.255988	-0.45179	0.227545	0.230303
25875//LETMD1	CA-25875-3887-8479-8562-10536[INC][27/12]	α	-0.0666667	-0.100899	0.170772	0.144645	0.149425			25875//LETMD1	CA-25875-3887-6793-6909-8513[INC][4/39]	α	0.205041	-0.225923	-0.12877	0.130472	0.134513
25875//LETMD1	CA-25875-3887-6793-6909-10536[INC][2/12]	α	-0.0543464	-0.0640262	0.11391	0.0938628	0.0969245			25875//LETMD1	CA-25875-3887-6793-6909-10845[INC][3/1]	α	0.260937	0.283113	-0.449011	0.254844	0.261668
25898//RCHY1	CA-25898-25707-25793-25848-26729[INC][3/10]	α	-0.173439	0.0600229	0.133791	0.133468	0.113997			25950//RWDD3	CA-25950-144799-154694-155199-157239[INC][3/1][UPT][DNT]	α	0.0530608	0.160014	-0.13685	0.272736	-0.520957
25913//POT1	CA-25913-40718-61942-62073-69343[INC][28/6]	α	-0.447148	0.228477	0.281993	-0.734125	0.272125			25950//RWDD3	CA-25950-144799-154694-155182-157239[INC][1/1][UPT][DNT]	α	0.0310649	0.149722	-0.129316	0.266717	-0.418219
26054//SENP6	CA-26054-22720-23845-23953-24994[INC][4/26]	α	-0.170743	-0.12753	0.332904	0.0173928	-0.116236			25979//DHRS7B	CA-25979-48269-54305-54415-59666[INC][68/1]	α	0.0629047	0.0371788	-0.103343	0.0375483	0.0344653
26054//SENP6	CA-26054-35906-41778-41799-48825[INC][11/12]	α	-0.193314	0.122263	0.150407	0.11414	0.113176			26010//SPATS2L	CA-26010-26600-69228-69371-86342[INC][3/172]	α	0.53978	-0.0552816	-0.186114	-0.0974972	-0.0868332
26054//SENP6	CA-26054-35906-41781-41799-48825[INC][9/12]	α	-0.2008	0.119217	0.141694	0.108414	0.105429			26010//SPATS2L	CA-26010-116616-136241-136448-137768[INC][32/54]	α	-0.129576	0.363782	-0.185817	0.200724	-0.268722
26057//ANKRD17	CA-26057-120045-121502-122255-126520[INC][7/8]	α	-0.0614547	0.129747	0.189146	-0.369489	-0.35679			26037//SIPA1L1	CA-26037-3046-50210-50263-61246[INC][1/10][UPT]	α	0.233978	-0.0190963	-0.211819	-0.23689	0.282245
26118//WSB1	CA-26118-15803-16664-16828-18020[INC][1/29]	α	-0.157126	-0.0396124	0.237306	-0.375007	-0.18109			26058//GIGYF2	CA-26058-3088-9119-9185-40112[INC][4/2][UPT]	α	0.119816	-0.0828724	-0.137261	0.0601852	0.0566449
26118//WSB1	CA-26118-15803-16664-16840-18020[INC][1/29]	α	-0.168759	-0.0197316	0.238172	-0.352415	-0.209511			26058//GIGYF2	CA-26058-3088-9119-9185-40850[INC][37/5][UPT]	α	0.15036	0.109983	-0.215514	-0.0982187	0.101167
26137//ZBTB20	CA-26137-50106-78866-79062-175864[INC][3/12][UPT]	α	-0.178918	-0.0102046	0.370786	0.0296259	-0.319959			26061//HACL1	CA-26061-18099-19281-19376-21634[INC][61/3]	α	0.194851	-0.132738	-0.171485	0.0673336	0.140743
26207//PITPNC1	CA-26207-301262-312785-312904-318291[INC][26/14][DNT]	α	-0.0856356	-0.158853	0.143361	-0.0812531	0.100648			26065//LSM14A	CA-26065-52292-56961-57018-57918[INC][24/34]	α	0.0573054	0.146744	-0.102995	-0.099697	-0.287473
26260//FBXO25	CA-26260-59343-63912-63939-64907[INC][7/79][DNT]	α	-0.0802228	-0.0415867	0.131226	-0.0392039	-0.039086			26130//GAPVD1	CA-26130-82433-83387-83468-87987[INC][13/3]	α	0.157157	0.0801825	-0.109065	0.195244	-0.330508
2629//GBA	CA-2629-3357-3632-3768-6682[INC][12/77][UPT]	α	-0.246308	0.203241	0.215205	0.018069	-0.233227			26137//ZBTB20	CA-26137-349180-439967-440013-456705[INC][1/22]	α	0.0579104	0.0865595	-0.128543	-0.0370294	0.0732843
2629//GBA	CA-2629-3357-3629-3768-6682[INC][27/77][UPT]	α	-0.225452	0.192852	0.20842	-0.189812	-0.265306			26235//FBXL4	CA-26235-51706-70349-70421-75246[INC][13/2]	α	0.117263	0.146123	-0.161892	-0.0248239	0.182143
26297//SERGEF	CA-26297-3240-5951-6016-8014[INC][1/34][UPT]	α	-0.164319	0.145971	0.143802	0.196538	-0.278314			26258//PLDN	CA-26258-3307-7916-8058-13661[INC][2/3][UPT]	α	0.150086	0.0169874	-0.190214	0.174442	0.180957
26297//SERGEF	CA-26297-3240-5951-6020-8014[INC][5/34][UPT]	α	-0.230983	0.237214	0.163462	0.153257	-0.32898			26586//CKAP2	CA-26586-4248-8536-8615-8698[INC][28/2]	α	0.075177	0.0633484	-0.122001	0.0551724	0.0572012
26297//SERGEF	CA-26297-27494-89244-89353-137846[INC][1/8]	α	-0.201543	-0.0762053	0.282577	-0.0742424	-0.0787781			2677//GGCX	CA-2677-3149-3549-3720-5459[INC][138/46][UPT]	α	0.220415	-0.150652	-0.24413	0.340309	0.337241
27109//ATP5S	CA-27109-3061-5262-5298-12154[INC][1/6][UPT]	α	-0.0885098	-0.118411	0.18117	0.106594	-0.268335			27067//STAU2	CA-27067-3926-10840-10953-12359[INC][113/13][UPT]	α	0.134809	-0.168325	-0.153929	0.233925	0.105369
27109//ATP5S	CA-27109-13391-14616-14788-16280[INC][32/5][DNT]	α	-0.0660436	0.0959407	0.108794	-0.072577	-0.152098			27291//R3HCC1L	CA-27291-24524-31259-31352-31669[INC][17/1]	α	0.103781	0.0884098	-0.152983	0.150454	0.152031
27236//ARFIP1	CA-27236-86755-93793-93889-95492[INC][48/55]	α	-0.142704	0.0339624	0.100858	0.112047	0.143903			2778//GNAS	CA-2778-52614-52786-52810-58872[INC][1/69][UPT]	α	0.439024	-0.0928944	-0.371058	-0.0928944	-0.325373
27314//RAB30	CA-27314-77619-80736-80804-87072[INC][2/2]	α	0.0314665	0.149046	0.155817	-0.491074	0.183267			2803//GOLGA4	CA-2803-11294-33345-33411-41767[INC][15/12]	α	0.0449005	0.20646	-0.152601	0.0160827	0.058433
2778//GNAS	CA-2778-58945-62201-62246-66791[INC][345/134]	α	-0.145103	0.00975929	0.112052	0.155585	0.143195			2803//GOLGA4	CA-2803-42082-45823-45871-49044[INC][10/4]	α	0.0868115	0.167659	-0.118394	-0.012214	-0.162914
2801//GOLGA2	CA-2801-11532-11715-11796-12664[INC][12/7]	α	-0.137287	-0.0620505	0.167216	0.111747	-0.0596169			2819//GPD1	CA-2819-4870-5469-5608-5986[INC][92/1]	α	0.145855	0.0671642	-0.221899	0.0613079	NA
283587//LOC283587	CA-283587-3120-3857-3932-23065[INC][1/2][UPT]	α	-0.306614	0.0540152	0.330086	0.0517007	0.0230277			2819//GPD1	CA-2819-6099-6748-6982-7205[INC][17/1]	α	0.181975	0.0982418	-0.303104	0.116025	0.116696
283587//LOC283587	CA-283587-3120-3857-3932-62487[INC][3/1][UPT]	α	-0.206633	-0.0934597	0.21396	0.164596	0.177357			284040//CDRT4	CA-284040-26847-32070-32199-65645[INC][1/1][DNT]	α	0.222537	0.150655	-0.447467	0.1436	0.140673
284802//FRG1B	CA-284802-3519-4083-4183-5382[INC][1/22]	α	-0.267606	-0.120213	0.257593	0.384714	0.359612			284424//MIR7-3HG	CA-284424-4345-4419-4510-6059[INC][1/5][DNT]	α	0.0347696	0.0819462	-0.11072	0.176221	0.0393258
284900//TTC28-AS1	CA-284900-3170-5642-5803-18775[INC][1/11][UPT]	α	-0.131287	0.00475018	0.175042	0.474146	-0.138462			284424//MIR7-3HG	CA-284424-4345-4441-4510-6059[INC][4/5][DNT]	α	0.0425761	0.0963497	-0.138069	0.192893	0.0410222
285331//CCDC66	CA-285331-5439-6706-6857-9528[INC][5/47]	α	-0.104081	-0.0762608	0.172113	-0.0712644	-0.0720093			286053//NSMCE2	CA-286053-62437-67159-67258-93262[INC][2/45]	α	0.287245	-0.153523	-0.158882	-0.151897	-0.181343
285331//CCDC66	CA-285331-17147-18181-18273-38814[INC][5/11]	α	-0.101983	-0.047619	0.174536	-0.186498	-0.188085			286144//TRIQK	CA-286144-3138-47484-47642-52134[INC][1/5][UPT]	α	0.0549682	0.176172	-0.307573	0.474611	0.469262
285343//C3orf23	CA-285343-22758-23098-23227-26246[INC][1/55]	α	-0.284784	-0.0796218	0.336483	-0.179423	-0.0890594			286144//TRIQK	CA-286144-14739-47484-47642-52134[INC][4/86]	α	0.0522808	0.0537451	-0.10674	0.169753	-0.0542597
285550//FAM200B	CA-285550-3240-6121-6231-7507[INC][1/26][UPT]	α	-0.0611251	-0.00817369	0.17246	-0.0724772	-0.0530864			28971//C11orf67	CA-28971-3080-22857-22899-24317[INC][20/19][UPT]	α	0.138983	-0.0361773	-0.124146	-0.0874097	0.00825946
285855//RPL7L1	CA-285855-3019-3928-4034-6521[INC][2/2][UPT]	α	-0.199596	0.174332	0.192435	-0.119924	-0.0504854			28987//NOB1	CA-28987-3333-5555-5686-8296[INC][112/11]	α	0.104913	0.16838	-0.224584	0.160245	0.158692
286827//TRIM59	CA-286827-3122-4043-4113-13652[INC][18/2][UPT][DNT]	α	-0.326232	-0.0805104	0.200548	0.335733	0.105037			29083//GTPBP8	CA-29083-5172-7182-7313-8939[INC][35/6]	α	0.0026025	0.168578	-0.14704	0.214033	0.0550823
29072//SETD2	CA-29072-99908-102347-102423-104631[INC][3/34]	α	-0.071443	-0.0582214	0.138597	-0.0501377	-0.050304			2937//GSS	CA-2937-12846-15792-15868-21775[INC][2/1]	α	0.0651584	0.0414269	-0.100982	0.0396476	0.0422783
29086//BABAM1	CA-29086-7233-9481-9602-12072[INC][2/9]	α	-0.312591	0.145205	0.217659	0.142282	-0.0120879			2967//GTF2H3	CA-2967-3039-8460-8510-14621[INC][1/14][UPT]	α	0.0774477	0.0567755	-0.138547	0.108068	0.110355
29098//RANGRF	CA-29098-3764-3856-3938-4162[INC][1/6][DNT]	α	0.0798463	0.0113552	0.117831	-0.281318	-0.326824			2967//GTF2H3	CA-2967-21902-24090-24165-28682[INC][2/12]	α	0.0686635	0.0639687	-0.122165	0.0614806	0.0629416
29102//DROSHA	CA-29102-112389-113308-113425-113798[INC][1/29]	α	-0.0682037	-0.0405946	0.11146	-0.0401811	-0.0371922			29896//TRA2A	CA-29896-3249-12605-12684-13197[INC][2/75][UPT]	α	0.0943953	-0.00517928	-0.191779	0.196763	0.3138
2952//GSTT1	CA-2952-3165-5497-5585-10286[INC][1/7][UPT]	α	-0.229909	0.0775515	0.184343	0.238821	-0.0648998			29896//TRA2A	CA-29896-3249-12605-12917-13197[INC][9/75][UPT]	α	0.0774461	-0.0153846	-0.202849	0.187072	0.3138
2952//GSTT1	CA-2952-3165-7834-7924-10286[INC][2/7][UPT]	α	-0.194103	0.041816	0.164861	0.185991	-0.0289263			29896//TRA2A	CA-29896-3249-12605-12906-13197[INC][4/75][UPT]	α	0.0707644	-0.0264325	-0.14286	0.176524	0.292254
2952//GSTT1	CA-2952-3165-7773-7924-10286[INC][15/7][UPT]	α	-0.197702	0.0332976	0.170825	0.183164	-0.0317158			29994//BAZ2B	CA-29994-186792-188392-188686-190288[INC][9/5]	α	0.240552	0.135163	-0.350075	-0.095544	0.234499
2962//GTF2F1	CA-2962-3424-3870-4078-4306[INC][1/164]	α	-0.0601336	-0.0328867	0.123288	-0.0281543	-0.0282132			29994//BAZ2B	CA-29994-186792-188392-188647-190288[INC][1/5]	α	0.267537	0.165036	-0.366304	-0.161382	0.342045
29896//TRA2A	CA-29896-18675-21955-22144-27502[INC][30/1]	α	-0.222387	0.100412	0.168178	0.105864	0.103923			29995//LMCD1	CA-29995-3156-16100-16171-33912[INC][4/96][UPT]	α	0.450054	-0.0848201	-0.232046	-0.101599	0.268952
302//ANXA2	CA-302-3044-3648-3729-4559[INC][21/11][UPT]	α	-0.0691158	-0.264236	0.119841	0.0618812	0.0617284			30001//ERO1L	CA-30001-34901-37397-37409-40551[INC][36/1]	α	0.143979	0.0847458	-0.175439	0.0819062	0.0811209
302//ANXA2	CA-302-3044-3648-3729-14900[INC][176/239][UPT]	α	-0.164496	-0.194851	0.242362	-0.354217	-0.336262			3151//HMGN2	CA-3151-4725-5161-5257-5702[INC][1269/1][DNT]	α	0.437086	0.273859	-0.568966	0.259843	0.264
302//ANXA2	CA-302-3044-3648-3729-10669[INC][1/11][UPT]	α	-0.200733	0.220765	0.142982	0.21174	-0.190356			3156//HMGCR	CA-3156-20530-20888-21047-21197[INC][28/10]	α	0.202004	0.135606	-0.325363	0.178076	-0.218607
302//ANXA2	CA-302-3116-3648-3729-14900[INC][1/9][UPT]	α	-0.128433	0.0442211	0.120219	-0.625771	0.0430528			3156//HMGCR	CA-3156-25143-25230-25389-25817[INC][33/1]	α	0.0554355	0.0840099	-0.125516	0.07096	0.074028
3029//HAGH	CA-3029-3483-3592-3688-7157[INC][14/76][UPT]	α	-0.0717949	-0.0372491	0.170565	-0.054065	-0.225044			3157//HMGCS1	CA-3157-3157-8688-8747-17537[INC][171/159][UPT]	α	0.141391	0.0177481	-0.208364	-0.22322	0.403727
3081//HGD	CA-3081-43983-46990-47117-51981[INC][8/2][DNT]	α	0.0714286	0.0677632	0.15512	0.0646985	-0.307004			3157//HMGCS1	CA-3157-3157-8668-8747-17537[INC][7/159][UPT]	α	0.104731	0.0705218	-0.208686	-0.123296	0.457018
3257//HPS1	CA-3257-14313-14533-14676-15856[INC][32/17]	α	-0.33206	0.188547	0.352214	-0.756711	0.262458			3181//HNRNPA2B1	CA-3181-11299-12665-12801-13333[INC][16/5][DNT]	α	0.201176	-0.115166	-0.169225	0.203899	-0.0768487
326625//MMAB	CA-326625-15134-15224-15311-15449[INC][15/71]	α	-0.0952977	0.043004	0.105643	-0.122532	0.0141523			3187//HNRNPH1	CA-3187-10596-11126-11176-11762[INC][58/7]	α	0.000404274	0.0772089	-0.172532	0.181377	0.220576
334//APLP2	CA-334-68895-70435-70471-73577[INC][39/147]	α	-0.0918687	-0.145851	0.168192	0.132978	-0.0157072			3189//HNRNPH3	CA-3189-8323-9492-9632-10129[INC][10/2]	α	0.168136	0.12874	-0.194257	0.123478	0.125775
339487//ZBTB8OS	CA-339487-3152-18792-18817-19474[INC][2/9][UPT]	α	-0.102844	-0.0505619	0.121192	-0.0860068	0.245387			3257//HPS1	CA-3257-15965-18656-18817-19277[INC][21/1]	α	0.0712468	0.0509554	-0.107486	0.0423921	0.0421369
340277//FAM221A	CA-340277-14467-21062-21170-23656[INC][7/10]	α	-0.0835894	-0.221515	0.201112	0.111316	-0.0492076			3275//PRMT2	CA-3275-3169-3844-3953-4298[INC][1/7][UPT]	α	0.1536	0.22906	-0.262348	-0.102908	-0.088993
3419//IDH3A	CA-3419-8899-10531-10786-11171[INC][37/358]	α	-0.0616912	-0.0240762	0.104952	-0.112915	-0.0953466			331//XIAP	CA-331-3482-28819-29728-31807[INC][3/4]	α	0.0270451	0.213108	-0.207534	0.0795352	0.138454
100132916//FAM159B	CA-100132916-3507-6779-6892-8199[INC][9/21][UPT]	α	-0.109171	0.0641072	0.135535	0.213278	0.0436267			333//APLP1	CA-333-8215-9005-9164-9242[INC][38/2]	α	0.159401	-0.0314806	-0.163566	0.115508	0.050065
100132916//FAM159B	CA-100132916-3507-6779-6875-8199[INC][4/21][UPT]	α	-0.0896376	0.0290679	0.12684	0.202379	0.0592273			333//APLP1	CA-333-12327-12583-12610-13085[INC][14/1]	α	0.0827949	0.0360009	-0.104811	0.055673	0.0426566
100216479//LOC100216479	CA-100216479-3843-5508-5633-6388[INC][2/5][UPT]	α	-0.216427	0.357822	0.179408	-0.201951	-0.0508021			3344//FOXN2	CA-3344-3159-16905-17047-34545[INC][5/13][UPT]	α	0.0966293	0.0720793	-0.242971	0.298997	0.380607
10042//HMGXB4	CA-10042-9423-9530-9645-10196[INC][30/27]	α	-0.23587	0.248795	0.18319	-0.18611	-0.0719519			3376//IARS	CA-3376-8966-10138-10221-10917[INC][102/1]	α	0.101914	0.0129905	-0.115064	0.0603213	-0.0451173
348235//SKA2	CA-348235-3309-27072-27159-38944[INC][71/4][UPT]	α	-0.0942792	0.265018	0.110072	0.259965	-0.25			3376//IARS	CA-3376-8966-10149-10221-10917[INC][2/1]	α	0.182023	0.0246166	-0.198441	0.111641	-0.0885393
348235//SKA2	CA-348235-3309-27072-27159-46094[INC][36/10][UPT][DNT]	α	-0.165432	-0.146171	0.250093	0.184028	-0.21634			339487//ZBTB8OS	CA-339487-3152-18792-18817-26040[INC][3/4][UPT]	α	0.0733889	0.0478595	-0.127664	0.0877372	0.150633
351//APP	CA-351-174117-176715-176772-191656[INC][53/62]	α	-0.313568	-0.0138026	0.25575	0.355497	-0.0984651			339487//ZBTB8OS	CA-339487-3156-18792-18817-19512[INC][1/3][UPT]	α	0.0836258	-0.0657442	-0.116828	0.138889	0.135038
353088//ZNF429	CA-353088-3140-26449-26538-27023[INC][1/19][UPT]	α	-0.205505	-0.0911742	0.211274	-0.241017	0.447611			340277//FAM221A	CA-340277-3154-7369-7543-12139[INC][22/8][UPT]	α	0.0884829	0.169629	-0.174335	-0.0681865	0.0593373
374900//ZNF568	CA-374900-4320-11871-11930-23417[INC][8/2]	α	0.18158	-0.373091	0.112664	-0.684391	-0.249853			3434//IFIT1	CA-3434-3153-10330-10439-12716[INC][22/249][UPT][DNT]	α	0.166667	-0.140889	-0.136945	-0.130284	-0.131502
375035//SFT2D2	CA-375035-8903-12084-12166-13572[INC][20/2]	α	-0.206226	0.125	0.158445	0.135204	0.120045			3434//IFIT1	CA-3434-3153-10325-10439-12716[INC][3/249][UPT][DNT]	α	0.123832	-0.103854	-0.100824	-0.0957255	-0.0966565
375190//LOC375190	CA-375190-14708-17429-17621-18890[INC][2/7]	α	-0.253907	0.0555556	0.1536	0.237477	0.0627201			348235//SKA2	CA-348235-27159-38944-39141-46094[INC][2/54][DNT]	α	0.175237	-0.00102171	-0.171151	-0.0439133	-0.06686
375248//ANKRD36	CA-375248-32173-32267-32340-34022[INC][3/1]	α	-0.0875091	0.154267	0.321678	-0.362363	-0.783315			348235//SKA2	CA-348235-27159-38944-39121-46094[INC][87/54][DNT]	α	0.160865	0.234408	-0.199317	-0.164782	-0.0699167
375248//ANKRD36	CA-375248-82391-82485-82558-84230[INC][8/1]	α	0.151982	0.102709	0.144673	0.0537539	-0.777115			3692//EIF6	CA-3692-3616-6969-7138-7673[INC][1/51]	α	0.129947	-0.0117243	-0.145179	0.119025	-0.0374769
375248//ANKRD36	CA-375248-99214-99304-99377-101050[INC][5/4]	α	-0.26196	0.215513	0.248626	-0.0692982	-0.0171352			375190//LOC375190	CA-375190-26607-41026-41134-43718[INC][8/5]	α	0.212319	-0.192393	-0.472613	0.41641	0.39076
375298//CERKL	CA-375298-56271-86223-86355-110399[INC][4/4]	α	-0.107559	0.0145364	0.122449	0.093913	0.0954064			375248//ANKRD36	CA-375248-8022-12391-12498-16571[INC][1/1]	α	0.280471	0.107682	-0.295088	0.263415	-0.281761
379025//FLJ31306	CA-379025-3183-7999-8072-9430[INC][7/30][UPT]	α	-0.117534	-0.144941	0.155193	0.208273	-0.22358			3843//IPO5	CA-3843-38490-39451-39548-39758[INC][80/1]	α	0.200906	0.000362643	-0.280325	0.118644	0.11276
3836//KPNA1	CA-3836-21503-42018-42082-50510[INC][2/237]	α	-0.140183	-0.072282	0.21102	-0.0700611	-0.1293			387647//LOC387647	CA-387647-8841-11610-11733-13919[INC][3/112][DNT]	α	0.146717	-0.071511	-0.110456	-0.0673181	-0.0674646
387066//SNHG5	CA-387066-3780-3858-3943-4241[INC][1/26]	α	-0.138787	0.015658	0.129551	0.105859	0.10822			388796//LOC388796	CA-388796-11957-12322-12436-17273[INC][1/42]	α	0.177458	-0.0864832	-0.157601	0.132289	0.143581
387066//SNHG5	CA-387066-3780-3865-3939-4241[INC][6/26]	α	-0.169654	0.0213232	0.159326	0.12268	0.122359			4026//LPP	CA-4026-74653-190788-190845-255237[INC][2/7]	α	0.303166	-0.220927	-0.37075	0.540603	0.425244
388796//LOC388796	CA-388796-11957-16130-16276-17273[INC][1/42]	α	-0.00459576	-0.120824	0.103791	-0.109926	-0.1072			4087//SMAD2	CA-4087-3347-3700-3786-37337[INC][6/34][UPT]	α	0.109295	0.119839	-0.194312	0.109751	-0.291375
388796//LOC388796	CA-388796-11957-16130-16285-17273[INC][9/42]	α	-0.0203083	-0.116972	0.116587	-0.121813	-0.118831			4140//MARK3	CA-4140-109671-117792-117837-120518[INC][16/70][DNT]	α	-0.0502767	0.192113	-0.122924	-0.181342	0.592571
388796//LOC388796	CA-388796-11957-16004-16082-17273[INC][3/42]	α	-0.237333	-0.118071	0.176164	-0.368552	0.417326			4154//MBNL1	CA-4154-182734-191227-191322-194231[INC][11/2]	α	0.0832909	0.0694232	-0.14781	0.0630505	0.0652278
388796//LOC388796	CA-388796-12436-16004-16082-17273[INC][3/6]	α	-0.470262	-0.0904282	0.219009	-0.519446	0.524155			4204//MECP2	CA-4204-3128-8423-8547-68180[INC][28/13][UPT]	α	0.079098	0.0330075	-0.113499	-0.107699	0.389904
401207//C5orf63	CA-401207-17611-19986-20096-23823[INC][7/9]	α	-0.0861618	0.029136	0.169557	-0.476212	-0.129512			4212//MEIS2	CA-4212-209149-209487-209583-211840[INC][35/14][DNT]	α	0.0685312	-0.0378358	-0.10586	0.0176718	-0.0111783
4013//VWA5A	CA-4013-3079-4162-4277-5093[INC][47/77][UPT]	α	-0.0446199	-0.171109	0.140121	-0.140918	-0.164599			4232//MEST	CA-4232-17358-17614-17716-19469[INC][85/8]	α	0.0719481	0.0979742	-0.129264	0.104808	0.102706
404636//FAM45A	CA-404636-6099-6665-6908-9869[INC][3/87][UPT]	α	-0.215072	-0.0614597	0.22409	-0.545455	0.223776			4234//METTL1	CA-4234-3158-3526-3652-3874[INC][6/87][UPT]	α	0.202284	0.085927	-0.165412	-0.194556	-0.183673
404636//FAM45A	CA-404636-6099-6665-6924-9849[INC][2/82][UPT]	α	-0.135358	-0.0600414	0.12069	0.563314	0.10936			4292//MLH1	CA-4292-21750-24082-24195-29960[INC][1/1]	α	0.114068	0.0732422	-0.150301	0.0702247	0.070855
404636//FAM45A	CA-404636-6099-6665-6924-9869[INC][4/87][UPT]	α	-0.174122	-0.0736122	0.192641	-0.556867	0.210989			4292//MLH1	CA-4292-24195-27156-27250-35287[INC][1/3]	α	0.110026	0.025494	-0.146382	0.0884451	0.0904669
4128//MAOA	CA-4128-3254-4701-4809-30352[INC][8/156][UPT]	α	-0.180072	-0.0607665	0.138566	-0.0364029	0.0812846			4292//MLH1	CA-4292-24195-29960-30114-35287[INC][2/3]	α	0.101722	0.0446137	-0.136804	0.0952869	0.0972295
4139//MARK1	CA-4139-128127-132564-132609-136586[INC][15/6][DNT]	α	-0.0455039	-0.394168	0.159216	0.266132	0.286303			441250//TYW1B	CA-441250-15855-20562-20757-23864[INC][6/2]	α	0.0917281	0.0628507	-0.116525	0.0567951	-0.120931
4152//MBD1	CA-4152-11211-11303-11441-11819[INC][29/15]	α	-0.0792191	-0.0725498	0.104887	0.145323	0.145733			4552//MTRR	CA-4552-4820-7269-7409-9154[INC][4/32]	α	0.00761126	0.653571	-0.170444	-0.220919	-0.0444509
4152//MBD1	CA-4152-11211-11348-11441-11819[INC][2/15]	α	-0.0911392	-0.0902988	0.131185	0.211202	0.21182			4552//MTRR	CA-4552-4820-7269-7423-9154[INC][72/32]	α	0.0144125	0.555191	-0.167373	-0.34439	-0.116962
4179//CD46	CA-4179-18158-18741-18786-21283[INC][38/19]	α	-0.263952	0.149737	0.193319	-0.0306345	0.213182			4637//MYL6	CA-4637-5060-5365-5410-6126[INC][1047/1088][DNT]	α	0.120836	-0.045024	-0.118075	0.019623	0.0708357
4194//MDM4	CA-4194-18868-24051-24119-24830[INC][33/32]	α	-0.160109	0.0771932	0.180593	0.118081	-0.264224			4676//NAP1L4	CA-4676-44119-46113-46151-49731[INC][34/62][DNT]	α	0.062771	-0.425678	-0.111344	0.558945	0.457995
4194//MDM4	CA-4194-18868-24022-24119-24830[INC][1/32]	α	-0.154896	0.0745264	0.177558	0.117548	-0.209937			4750//NEK1	CA-4750-77819-106775-106859-107296[INC][5/8]	α	-0.250744	0.013695	-0.173656	-0.30597	0.715227
4194//MDM4	CA-4194-18868-24080-24119-24830[INC][5/32]	α	-0.155513	0.0706868	0.181192	0.11385	-0.213611			4750//NEK1	CA-4750-152385-177368-177545-181962[INC][13/1]	α	0.110999	0.181544	-0.259763	-0.179806	0.230122
4345//CD200	CA-4345-3156-10833-10915-14893[INC][134/28][UPT]	α	-0.113938	-0.00594072	0.142116	0.0974133	-0.119111			4756//NEO1	CA-4756-239755-243906-244065-248864[INC][16/2]	α	0.144943	-0.390766	-0.199897	NA	0.232621
440423//SUZ12P1	CA-440423-28490-36693-36762-52883[INC][15/7]	α	-0.356074	-0.0985506	0.292392	0.0786517	0.310513			4817//NIT1	CA-4817-3107-3714-3810-4062[INC][51/2][UPT]	α	0.0873521	0.0476427	-0.121212	0.0464217	0.0470819
441024//MTHFD2L	CA-441024-3170-4943-4977-19394[INC][5/2][UPT]	α	-0.143935	0.0772741	0.103952	0.0964187	0.0427404			4817//NIT1	CA-4817-3107-3732-3810-4062[INC][4/2][UPT]	α	0.111498	0.0609137	-0.15311	0.0598877	0.0601127
444//ASPH	CA-444-33602-35157-35202-36604[INC][65/213]	α	-0.134007	-0.105922	0.14195	0.0748837	0.0391032			4817//NIT1	CA-4817-3107-3744-3810-4062[INC][1/2][UPT]	α	0.110599	0.0606827	-0.15142	0.0596644	0.0598877
444//ASPH	CA-444-66591-70762-70891-73008[INC][56/22]	α	-0.160881	-0.139545	0.213499	-0.236245	0.0172048			4835//NQO2	CA-4835-15842-18697-18811-20051[INC][73/15]	α	0.0538245	0.157974	-0.186793	0.157791	0.0995023
4601//MXI1	CA-4601-40253-56394-56541-74575[INC][4/79]	α	-0.150853	0.320201	0.162557	-0.0935673	-0.106667			5018//OXA1L	CA-5018-4650-6255-6413-6671[INC][2/2]	α	0.0808885	0.0225012	-0.117656	0.0414847	0.0409042
4750//NEK1	CA-4750-59696-59776-59908-77716[INC][4/8]	α	-0.45116	0.0558551	0.226828	-0.0758739	0.353971			5025//P2RX4	CA-5025-3438-10273-10421-15052[INC][98/7][UPT]	α	0.0542481	0.115794	-0.116147	0.102905	0.10219
4756//NEO1	CA-4756-224522-225208-225241-228647[INC][10/18]	α	-0.0775981	-0.214798	0.247689	-0.154834	0.00844123			5025//P2RX4	CA-5025-15306-16086-16102-21672[INC][1/6]	α	0.121281	0.070583	-0.170257	0.252503	0.251736
4782//NFIC	CA-4782-96104-99987-100073-106189[INC][29/14][DNT]	α	-0.0959031	-0.00211396	0.138941	-0.149052	0.0551637			5025//P2RX4	CA-5025-15306-16086-16183-21672[INC][59/6]	α	0.0797151	0.0376799	-0.10783	0.148909	0.148262
4782//NFIC	CA-4782-96104-97200-97354-106189[INC][2/14][DNT]	α	-0.0966496	-0.140765	0.227487	-0.01419	-0.00562349			5033//P4HA1	CA-5033-53050-54923-54994-56017[INC][2/17]	α	0.110025	0.282729	-0.113266	0.0489472	-0.126334
4820//NKTR	CA-4820-22054-22361-22389-23774[INC][11/8]	α	-0.0575463	-0.256618	0.153919	0.223593	0.0675439			5033//P4HA1	CA-5033-69704-83075-83129-85685[INC][41/2]	α	0.0836601	0.0491125	-0.100597	0.0598131	0.0616273
4897//NRCAM	CA-4897-233190-233696-233753-235561[INC][7/6]	α	-0.23958	0.0925707	0.149526	-0.249306	0.642496			50804//MYEF2	CA-50804-29889-30190-30262-31990[INC][5/14]	α	0.199194	0.0930444	-0.194006	-0.208675	0.0804255
4925//NUCB2	CA-4925-9205-12895-12975-17501[INC][1/1]	α	-0.0283502	-0.294417	0.187946	-0.0416475	-0.102345			5094//PCBP2	CA-5094-18192-18703-18742-19678[INC][40/7]	α	0.129275	0.0814189	-0.1067	0.00434993	-0.236692
4931//NVL	CA-4931-15496-20038-20156-21332[INC][3/101]	α	-0.154716	0.1482	0.115378	0.0832487	-0.065861			51//ACOX1	CA-51-8810-22059-22220-24868[INC][1/17]	α	0.117764	-0.129872	-0.104405	0.181022	0.182085
4931//NVL	CA-4931-15496-20038-20140-21332[INC][1/101]	α	-0.194171	-0.0429736	0.277666	-0.0340426	0.0117493			51003//MED31	CA-51003-4279-4556-4653-9975[INC][51/9][DNT]	α	0.113619	0.107702	-0.133884	0.0975312	-0.290721
4931//NVL	CA-4931-15496-20034-20140-21332[INC][7/101]	α	-0.176458	-0.0395994	0.237846	-0.0479635	0.143715			51013//EXOSC1	CA-51013-7841-10308-10349-11261[INC][6/5]	α	0.0812093	0.0258002	-0.15084	0.0372717	0.163314
4976//OPA1	CA-4976-27142-27640-27694-28725[INC][5/13]	α	0.0617896	-0.240783	0.135008	-0.235186	-0.237002			51023//MRPS18C	CA-51023-3994-5381-5465-8008[INC][1/1]	α	0.122015	-0.045521	-0.132263	0.0891613	0.0716133
4976//OPA1	CA-4976-28793-35948-36059-41468[INC][9/11]	α	-0.164592	-0.341935	0.310144	-0.138565	0.321945			51023//MRPS18C	CA-51023-3994-5381-5465-6775[INC][92/22]	α	0.136145	-0.033768	-0.139784	0.0540533	0.0364952
5033//P4HA1	CA-5033-54994-56017-56088-69604[INC][2/20]	α	-0.160714	-0.438935	0.237196	-0.176813	0.226244			51072//MEMO1	CA-51072-121638-130167-130244-143677[INC][44/2]	α	0.256707	0.0583203	-0.142226	0.232061	-0.465025
5063//PAK3	CA-5063-155131-155258-155453-156105[INC][3/12][UPT]	α	-0.205145	0.0567978	0.119228	0.374813	-0.238452			5108//PCM1	CA-5108-52831-60734-60899-65590[INC][17/26]	α	0.103604	0.0297492	-0.141538	0.115328	-0.064181
50640//PNPLA8	CA-50640-5133-9640-9686-15587[INC][116/106][UPT]	α	-0.183073	0.0677851	0.1599	0.067779	0.136836			51084//CRYL1	CA-51084-3120-15192-15423-16323[INC][4/102][UPT]	α	0.147831	-0.102118	-0.106401	-0.0977918	-0.0957212
51004//COQ6	CA-51004-14637-14803-14970-16036[INC][79/1][DNT]	α	0.0412242	-0.233652	0.121338	-0.0839941	-0.103168			51085//MLXIPL	CA-51085-30676-30751-30902-31061[INC][9/2]	α	0.0011889	-0.0448451	-0.100272	0.37182	0.387755
51011//FAHD2A	CA-51011-3173-5577-5703-5853[INC][15/34][UPT]	α	-0.116971	-0.247982	0.106824	0.470838	0.0681751			51085//MLXIPL	CA-51085-30676-30754-30902-31061[INC][1/2]	α	0.0175664	-0.0543209	-0.123662	0.378863	0.396246
51028//VPS36	CA-51028-30055-35572-35637-37535[INC][1/1]	α	0.0547712	0.0994152	0.119859	-0.443966	0.0984556			51098//IFT52	CA-51098-16320-17063-17278-25911[INC][2/1]	α	0.0880914	0.0463918	-0.123853	0.0435484	0.0427892
51076//CUTC	CA-51076-18190-21168-21196-25328[INC][34/9]	α	0.096934	-0.109928	0.129477	-0.560152	-0.4746			51099//ABHD5	CA-51099-27176-29883-29975-30560[INC][1/1][DNT]	α	0.0747537	0.0518293	-0.119104	0.0504826	0.057725
51115//FAM82B	CA-51115-34487-36827-36961-39301[INC][1/1][DNT]	α	-0.13986	0.0821918	0.11811	NA	NA			51101//ZC2HC1A	CA-51101-35467-48943-49060-52174[INC][1/38]	α	0.0247018	0.0381077	-0.105302	0.0418954	0.163898
51132//RLIM	CA-51132-3205-4988-5045-21626[INC][1/55][UPT]	α	-0.0344776	-0.0849997	0.127269	-0.139394	-0.144136			51115//FAM82B	CA-51115-25297-26819-26909-31448[INC][50/9]	α	0.180248	0.0408118	-0.198069	NA	0.126591
51132//RLIM	CA-51132-3205-4983-5045-21626[INC][10/55][UPT]	α	-0.0778516	-0.0933396	0.189859	-0.23065	-0.192943			51130//ASB3	CA-51130-76213-97448-97657-112092[INC][81/14][UPT]	α	0.0336202	0.114551	-0.116817	-0.0647419	0.0938888
51136//RNFT1	CA-51136-4930-5140-5217-9312[INC][2/10]	α	-0.335362	0.106929	0.302073	0.171323	0.227271			51130//ASB3	CA-51130-76213-97448-97673-112092[INC][1/14][UPT]	α	0.0394573	0.263815	-0.185007	-0.0126178	0.190211
51149//C5orf45	CA-51149-8463-8564-8644-13774[INC][6/50]	α	-0.162649	-0.176863	0.202643	0.758929	-0.169691			51134//CCDC41	CA-51134-3432-27661-27714-50397[INC][7/15][UPT]	α	0.323569	-0.298029	-0.27829	-0.241826	0.423116
51171//HSD17B14	CA-51171-26015-26125-26222-26329[INC][34/37]	α	-0.0874555	-0.12177	0.108298	0.152949	0.200817			51135//IRAK4	CA-51135-12329-15276-15422-16236[INC][23/27]	α	0.372939	-0.218388	-0.247069	0.169834	-0.310885
51250//C6orf203	CA-51250-3069-4822-4905-14546[INC][1/18][UPT]	α	-0.242253	-0.144248	0.19368	-0.128478	0.457808			51136//RNFT1	CA-51136-5217-7588-7689-9312[INC][22/2]	α	0.0745758	-0.21695	-0.138706	0.0980149	0.107191
51251//NT5C3	CA-51251-3230-29812-29864-38882[INC][1/33][UPT]	α	-0.139452	0.131577	0.105119	0.0473937	-0.111543			51149//C5orf45	CA-51149-13863-17613-17689-19776[INC][45/12]	α	0.0708643	0.102708	-0.126573	0.0963222	0.096831
51256//TBC1D7	CA-51256-4769-6381-6462-10460[INC][69/23]	α	-0.284043	0.232235	0.196447	0.25	0.255118			5116//PCNT	CA-5116-28699-30307-30419-31982[INC][9/1]	α	-0.0348829	0.144866	-0.100703	0.135705	0.140807
51256//TBC1D7	CA-51256-14985-23810-23960-25028[INC][2/2]	α	-0.144848	0.117474	0.114862	0.112202	0.110193			51164//DCTN4	CA-51164-8617-19938-19982-28620[INC][406/10]	α	0.225916	0.137869	-0.324369	0.125	0.124595
51283//BFAR	CA-51283-14799-18577-18782-32081[INC][1/1]	α	-0.327619	0.223087	0.234652	0.21608	0.212084			51275//MAPKAPK5-AS1	CA-51275-4219-4432-4576-5425[INC][2/15][UPT]	α	0.218313	0.0945694	-0.233203	-0.14636	0.0589356
51310//SLC22A17	CA-51310-7711-7875-7981-8140[INC][40/3]	α	-0.135406	-0.13773	0.268575	-0.302554	-0.249489			51306//FAM13B	CA-51306-87159-89802-89886-90116[INC][13/6]	α	0.253998	0.0598186	-0.381743	0.157742	0.157628
51368//TEX264	CA-51368-3083-4135-4187-6065[INC][3/50][UPT]	α	-0.178304	-0.147208	0.400362	-0.115079	-0.126087			51316//PLAC8	CA-51316-3093-9808-9955-12738[INC][52/2][UPT]	α	0.206891	0.185855	-0.22802	0.00808865	0.0174811
51430//C1orf9	CA-51430-49148-55738-55829-58640[INC][1/1]	α	0.179662	-0.467867	0.219436	0.18936	0.192132			51317//PHF21A	CA-51317-32252-33868-33980-40132[INC][7/28]	α	0.0523245	-0.212494	-0.103907	0.217288	0.337199
51496//CTDSPL2	CA-51496-34820-46088-46194-59843[INC][2/98]	α	-0.119008	-0.0145995	0.13601	-0.0722071	-0.071525			51317//PHF21A	CA-51317-32252-33853-33980-40132[INC][1/28]	α	0.067306	-0.188081	-0.119633	0.217314	0.448931
51530//ZC3HC1	CA-51530-28236-30016-30131-30670[INC][1/1]	α	-0.0330582	-0.179476	0.107922	0.0698366	0.0673352			51375//SNX7	CA-51375-3232-4017-4137-26205[INC][3/46][UPT]	α	0.111354	-0.0712214	-0.178169	NA	0.588169
5154//PDGFA	CA-5154-21729-22345-22414-24270[INC][4/12][DNT]	α	-0.12703	-0.160477	0.167587	-0.290153	-0.0455833			51375//SNX7	CA-51375-43224-79557-79710-101374[INC][27/8]	α	0.166391	0.0990423	-0.178055	0.175531	-0.1608
51571//FAM49B	CA-51571-116340-140180-140263-148155[INC][214/41]	α	-0.209394	0.114627	0.139468	0.132499	0.0947805			51388//NIP7	CA-51388-3821-4668-4809-5021[INC][108/7][DNT]	α	0.106825	0.0517986	-0.128114	0.0510638	0.0517986
51657//STYXL1	CA-51657-22362-37116-37262-45599[INC][3/9]	α	-0.126951	0.0623304	0.107843	0.00832668	0.0830189			51426//POLK	CA-51426-3083-38178-38326-43640[INC][12/1][UPT]	α	0.0470784	0.0535099	-0.104313	0.0759494	0.0792217
51699//VPS29	CA-51699-5655-6252-6292-8908[INC][5/3]	α	-0.0223573	-0.101803	0.128066	-0.168454	-0.0255962			51426//POLK	CA-51426-78227-85046-85218-87390[INC][1/1]	α	0.049855	0.0440771	-0.111852	0.039555	0.0397516
5174//PDZK1	CA-5174-37664-38904-38967-39129[INC][1/5]	α	-0.106496	0.0825748	0.146699	-0.257432	-0.351822			51430//C1orf9	CA-51430-21507-23140-23251-25749[INC][9/5]	α	0.170806	0.00351213	-0.133026	0.0590949	-0.132382
51747//LUC7L3	CA-51747-30138-32654-32780-33936[INC][2/53]	α	-0.0971872	-0.0226899	0.104348	0.0203333	0.115196			51430//C1orf9	CA-51430-45504-47419-47440-47644[INC][11/5]	α	0.0522752	0.14003	-0.134318	-0.358185	0.187648
51768//TM7SF3	CA-51768-36841-37470-37623-41049[INC][29/4]	α	-0.140162	0.0143135	0.126156	-0.159877	0.146871			51531//C9orf156	CA-51531-3153-9232-9407-12012[INC][49/5][UPT]	α	0.41483	0.135476	-0.485478	-0.0801583	0.216188
52//ACP1	CA-52-10071-10168-10197-10323[INC][28/70]	α	-0.112465	-0.0892367	0.170216	-0.129526	-0.111389			51571//FAM49B	CA-51571-48709-115066-115153-116301[INC][69/87]	α	0.240997	0.0290213	-0.234865	-0.272318	0.429259
5213//PFKM	CA-5213-32166-32418-32511-34848[INC][63/8]	α	-0.503416	0.236131	0.352678	0.325831	0.311912			51571//FAM49B	CA-51571-80044-115066-115153-116301[INC][52/64][UPT]	α	0.163732	-0.00414079	-0.173898	-0.274409	0.340553
5261//PHKG2	CA-5261-5961-6250-6305-7933[INC][1/2]	α	-0.223558	0.162042	0.144907	0.16044	0.167816			51593//SRRT	CA-51593-16064-16198-16304-16394[INC][1/4][DNT]	α	-0.00590648	0.11898	-0.107	0.109375	0.117812
5311//PKD2	CA-5311-51621-53336-53457-57259[INC][11/4]	α	-0.108783	-0.149688	0.169954	0.12082	0.128293			51633//OTUD6B	CA-51633-6716-9396-9536-11160[INC][9/54]	α	0.000806913	0.341736	-0.18369	-0.208191	0.445223
535//ATP6V0A1	CA-535-51784-52728-52746-58017[INC][60/80]	α	-0.342558	0.239075	0.152969	0.183515	0.388511			51646//YPEL5	CA-51646-4658-11931-12027-12744[INC][1/47]	α	0.202727	-0.177934	-0.104841	-0.318577	0.337935
5358//PLS3	CA-5358-79114-82245-82272-82543[INC][3/99]	α	-0.0792711	-0.152416	0.143877	-0.146603	-0.148014			51646//YPEL5	CA-51646-4658-11966-12027-12744[INC][11/47]	α	0.253133	-0.205053	-0.118964	-0.404285	0.245872
53904//MYO3A	CA-53904-245773-262132-262239-270192[INC][3/1]	α	-0.023283	-0.0947903	0.109991	-0.222283	0.128733			51657//STYXL1	CA-51657-29153-37116-37262-45599[INC][44/16]	α	0.172626	-0.0672857	-0.176789	-0.102499	0.120314
53916//RAB4B	CA-53916-17323-20601-20664-20744[INC][70/5]	α	-0.439142	0.11549	0.212532	0.103875	0.12			51657//STYXL1	CA-51657-47246-50001-50114-54404[INC][63/16][DNT]	α	0.178819	-0.0365717	-0.129666	0.00186647	-0.300211
54149//C21orf91	CA-54149-25805-27116-27179-28805[INC][10/8][DNT]	α	-0.152452	0.135907	0.124448	0.125278	0.122929			51667//NUB1	CA-51667-30127-35336-35441-37087[INC][27/4]	α	0.108472	0.0570866	-0.40677	0.0516934	0.0605428
5423//POLB	CA-5423-17114-18962-19067-20061[INC][4/74]	α	-0.0262708	-0.18439	0.183222	-0.220498	-0.22217			51667//NUB1	CA-51667-30127-35336-35483-37087[INC][4/4]	α	0.16821	0.0932476	-0.405324	0.0863095	0.0953947
54432//YIPF1	CA-54432-32759-37763-37814-40544[INC][17/21][DNT]	α	-0.163677	0.234892	0.103104	0.253425	-0.142093			51747//LUC7L3	CA-51747-20915-21572-21635-23741[INC][9/14]	α	0.116094	0.0406914	-0.289686	0.405945	0.325699
546//ATRX	CA-546-189840-193464-193538-195400[INC][1/19]	α	-0.138876	0.0626445	0.156769	-0.0609481	-0.0637093			51805//COQ3	CA-51805-3133-13382-13509-16865[INC][60/1][UPT]	α	0.119808	-0.0362515	-0.154327	0.0551378	0.0204311
54819//ZCCHC10	CA-54819-3052-6642-6708-22628[INC][25/67][UPT]	α	-0.022972	-0.110719	0.132555	0.102716	-0.180035			5208//PFKFB2	CA-5208-19254-20005-20135-21234[INC][1/1]	α	-0.032017	0.142252	-0.290429	-0.535952	0.133574
54819//ZCCHC10	CA-54819-3052-6642-6738-22628[INC][1/67][UPT]	α	-0.0612241	-0.0662775	0.122431	0.130185	-0.0562048			5289//PIK3C3	CA-5289-97371-105648-105817-112505[INC][20/1]	α	0.22965	0.166747	-0.384849	0.0947335	0.134581
54834//GDAP2	CA-54834-54672-54839-54905-62064[INC][1/11][DNT]	α	-0.0284357	-0.0895141	0.117796	-0.0771492	-0.077951			5316//PKNOX1	CA-5316-36086-38520-38692-41535[INC][86/3]	α	0.0383689	-0.0090148	-0.103492	0.0482221	0.0521053
54840//APTX	CA-54840-18671-19784-20020-30080[INC][1/5]	α	-0.0629421	-0.0156912	0.184787	-0.475514	-0.164117			5332//PLCB4	CA-5332-306350-306993-307051-314000[INC][16/1]	α	0.107817	-0.00610382	-0.174167	0.0404858	0.0423057
54840//APTX	CA-54840-18671-19784-20011-30080[INC][71/5]	α	-0.0478374	-0.0193405	0.123578	-0.379576	-0.102718			53371//NUP54	CA-53371-7113-7210-7354-26746[INC][1/2]	α	0.126615	0.0936902	-0.186667	0.0918463	0.0895795
54842//MFSD6	CA-54842-92365-94477-94502-94660[INC][1/15][DNT]	α	-0.178214	-0.122661	0.267998	-0.117296	-0.12854			5352//PLOD2	CA-5352-85380-86571-86634-87600[INC][20/14]	α	0.225757	-0.065755	-0.245312	-0.074865	0.206427
54845//ESRP1	CA-54845-40236-54541-54692-58716[INC][12/7]	α	-0.179114	-0.210716	0.150374	0.188427	0.105989			5372//PMM1	CA-5372-8341-8474-8587-8809[INC][3/6]	α	0.0956548	0.0411364	-0.107639	0.0730872	-0.026771
54845//ESRP1	CA-54845-54692-58716-58826-67789[INC][11/6][DNT]	α	-0.374079	-0.467188	0.287618	0.352859	0.360656			5372//PMM1	CA-5372-8341-8504-8587-8809[INC][1/6]	α	0.0953197	0.0409612	-0.107715	0.0729206	-0.022442
54904//WHSC1L1	CA-54904-80686-85682-85829-89320[INC][11/1]	α	-0.192707	0.136597	0.141015	0.127865	-0.786479			5378//PMS1	CA-5378-10857-14684-14867-24567[INC][65/4]	α	0.0469273	0.0660158	-0.103524	0.0657103	0.0640505
54952//TRNAU1AP	CA-54952-21884-24572-24702-27483[INC][4/50][DNT]	α	-0.106605	-0.116754	0.203956	-0.105351	-0.112951			53944//CSNK1G1	CA-53944-156162-170758-170869-178789[INC][1/20]	α	0.195313	-0.0639232	-0.158285	-0.0992	-0.0986476
54963//UCKL1	CA-54963-15051-15531-15795-18239[INC][1/2]	α	-0.269663	0.10643	0.169014	0.100209	0.113341			5423//POLB	CA-5423-9565-17064-17114-20061[INC][1/3]	α	0.353798	0.153089	-0.290239	-0.149045	-0.368508
55035//NOL8	CA-55035-6927-8457-8652-9238[INC][1/53]	α	-0.155186	0.205493	0.115664	0.0592031	-0.0858022			5439//POLR2J	CA-5439-3127-5664-5754-7399[INC][151/1][UPT]	α	0.19292	0.0184958	-0.238193	0.115822	0.0881039
55035//NOL8	CA-55035-6927-8215-8652-9238[INC][1/53]	α	-0.240978	0.143678	0.248387	0.00539118	-0.140687			54407//SLC38A2	CA-54407-5087-5235-5351-8522[INC][53/12]	α	0.103319	0.0768343	-0.132042	-0.0979748	-0.0400788
55035//NOL8	CA-55035-14328-17335-17449-17919[INC][37/3]	α	-0.104564	0.0837681	0.106594	0.124265	-0.233073			54432//YIPF1	CA-54432-3102-3351-3571-3828[INC][59/38][UPT]	α	-0.0516934	0.245306	-0.193697	0.426338	0.104319
55074//OXR1	CA-55074-459132-470342-470423-472280[INC][43/61][UPT]	α	0.0751898	-0.0928342	0.105123	-0.194669	-0.206543			54432//YIPF1	CA-54432-3908-9553-9702-14092[INC][1/4]	α	0.174428	0.11942	-0.323183	0.159895	0.0740539
55076//TMEM45A	CA-55076-3310-29914-29990-65590[INC][3/28][UPT]	α	-0.0852922	-0.271748	0.273931	-0.237941	0.530357			54432//YIPF1	CA-54432-3908-9538-9702-14092[INC][76/4]	α	0.114548	0.0729776	-0.245251	0.0932365	0.0524439
55076//TMEM45A	CA-55076-3310-29843-29990-65590[INC][25/28][UPT]	α	-0.0235297	-0.307012	0.201768	-0.235443	0.508182			54439//RBM27	CA-54439-60299-60910-61207-62891[INC][7/1]	α	0.359375	0.186923	-0.312112	-0.544036	0.179496
55088//C10orf118	CA-55088-3591-4340-4465-14276[INC][12/31][UPT]	α	-0.0889835	-0.0319888	0.130805	0.0180255	-0.0397112			54469//ZFAND6	CA-54469-3242-41848-42011-63760[INC][70/117][UPT]	α	0.152117	0.0449044	-0.175059	0.079023	-0.169371
55093//WDYHV1	CA-55093-16309-21717-21818-22728[INC][11/40]	α	-0.101682	-0.0520826	0.140574	-0.0983087	-0.0946565			54482//TRMT13	CA-54482-9562-10032-10102-10258[INC][34/2]	α	0.407783	-0.0644486	-0.275385	-0.437983	-0.0179161
55101//ATP5SL	CA-55101-9402-9504-9667-10530[INC][115/59][DNT]	α	-0.187834	0.0125711	0.119695	0.266099	0.276855			54542//RC3H2	CA-54542-54332-56853-56961-57054[INC][1/1]	α	0.182675	0.165461	-0.257279	0.304945	-0.370514
55142//HAUS2	CA-55142-13596-14969-15058-15457[INC][11/35]	α	-0.272821	0.179292	0.198641	-0.177063	0.727163			54542//RC3H2	CA-54542-54332-56847-56961-57054[INC][9/1]	α	0.111556	0.0984268	-0.154938	0.198569	-0.428615
55186//SLC25A36	CA-55186-24408-28114-28217-32107[INC][2/22]	α	0.109347	-0.164291	0.115875	-0.269338	-0.254668			54556//ING3	CA-54556-7862-16979-17076-18863[INC][49/8]	α	0.141426	0.0979643	-0.191998	-0.0388083	0.125338
55186//SLC25A36	CA-55186-24408-28180-28217-32107[INC][1/22]	α	0.0378	-0.142131	0.201709	-0.231373	-0.216287			54585//LZTFL1	CA-54585-16691-17670-17774-18797[INC][21/2][DNT]	α	0.261427	-0.0127148	-0.282614	NA	0.178712
55209//SETD5	CA-55209-39767-39871-39912-40105[INC][1/20]	α	-0.277339	0.225548	0.150634	NA	0.127369			54819//ZCCHC10	CA-54819-22790-29347-29417-30698[INC][11/5][DNT]	α	0.0748095	0.0777005	-0.131236	0.126233	-0.0730256
55255//WDR41	CA-55255-6051-30698-30747-32281[INC][198/3]	α	-0.00819239	-0.242273	0.14272	0.0978654	-0.417681			54826//GIN1	CA-54826-14570-16229-16423-18292[INC][27/3]	α	0.267419	0.127884	-0.343338	0.185111	0.182359
55280//CWF19L1	CA-55280-3110-14204-14419-17141[INC][4/2][UPT]	α	-0.0966024	-0.148776	0.123077	0.00439355	0.079602			54834//GDAP2	CA-54834-14084-19181-19261-19997[INC][1/62]	α	0.164469	-0.0915913	-0.125509	NA	-0.0874148
55280//CWF19L1	CA-55280-8702-9652-9715-10361[INC][17/2]	α	0.0331202	0.0800843	0.132174	-0.438967	-0.100683			54867//TMEM214	CA-54867-9259-9835-9932-10124[INC][47/5]	α	0.0968054	0.0238484	-0.106995	0.0655308	0.0680272
55284//UBE2W	CA-55284-3068-11574-11607-51403[INC][10/59][UPT]	α	-0.0942817	-0.0106209	0.112166	-0.0974659	-0.0233506			54882//ANKHD1	CA-54882-88247-97706-98465-106007[INC][5/7]	α	0.0814961	0.046851	-0.130322	0.104329	0.0751217
55285//RBM41	CA-55285-5178-5583-5677-5773[INC][4/41]	α	-0.106665	-0.112686	0.111323	-0.103583	0.504713			54901//CDKAL1	CA-54901-3118-3630-3743-3894[INC][9/56][UPT]	α	0.0997347	-0.153961	-0.123979	0.302135	-0.142462
55288//RHOT1	CA-55288-68856-71662-71785-85162[INC][8/25][DNT]	α	-0.318754	0.14801	0.237473	0.692402	NA			54939//COMMD4	CA-54939-5101-5322-5388-5613[INC][151/5]	α	0.16654	-0.0978855	-0.127738	0.0790366	0.0241616
55291//PPP6R3	CA-55291-3110-47427-47554-61783[INC][17/68][UPT]	α	-0.126475	0.00909761	0.129698	0.374905	-0.0185234			54939//COMMD4	CA-54939-6072-6231-6312-6932[INC][18/4]	α	0.100968	0.0086218	-0.12614	0.073999	0.0774536
55291//PPP6R3	CA-55291-3110-57310-57449-61783[INC][2/68][UPT]	α	-0.0594205	-0.0724014	0.116984	-0.0625387	-0.064127			54942//FAM206A	CA-54942-4297-4915-5045-7803[INC][41/4]	α	0.0687695	0.0860927	-0.105843	0.0817182	0.0841424
55291//PPP6R3	CA-55291-118326-125325-125412-130209[INC][15/13]	α	-0.137607	0.0404726	0.115209	0.185059	0.187608			54985//HCFC1R1	CA-54985-3440-3756-3813-3925[INC][45/13][UPT]	α	0.0907906	0.109866	-0.11097	-0.193366	-0.146391
55294//FBXW7	CA-55294-3301-125712-125762-126369[INC][7/9][DNT]	α	0.162428	-0.0223538	0.11018	-0.418249	-0.0870148			55037//PTCD3	CA-55037-22334-22613-22699-23979[INC][40/1]	α	0.206897	-0.0329537	-0.256159	0.114365	0.109969
5531//PPP4C	CA-5531-3413-8137-8248-9421[INC][7/18]	α	-0.143805	0.096	0.100981	0.0883436	0.0930233			55061//SUSD4	CA-55061-3146-3264-3356-3742[INC][4/68][UPT]	α	0.128559	-0.10757	-0.106467	NA	-0.0980036
5532//PPP3CB	CA-5532-54300-59123-59153-60604[INC][56/5][DNT]	α	-0.0373593	-0.160544	0.110895	0.0589757	-0.0526972			55111//PLEKHJ1	CA-55111-3568-5089-5180-5268[INC][116/4]	α	0.064833	0.0544106	-0.108197	0.0485651	0.0457698
55578//FAM48A	CA-55578-15179-15305-15368-17340[INC][2/144]	α	-0.0643478	-0.0388393	0.113646	-0.058566	-0.0589532			55140//ELP3	CA-55140-3167-7152-7252-9761[INC][228/46][UPT]	α	0.0996674	0.0495733	-0.175598	0.103297	0.100967
55607//PPP1R9A	CA-55607-381689-382473-382497-383899[INC][3/12]	α	-0.296913	0.0692858	0.303261	0.0939915	-0.224138			55145//THAP1	CA-55145-3308-6950-7146-7995[INC][45/6][UPT][DNT]	α	0.0428189	0.144532	-0.112256	-0.0103935	0.182034
55608//ANKRD10	CA-55608-12037-17375-17540-24806[INC][3/30]	α	-0.129681	0.0392589	0.125438	0.0939227	-0.0147805			55152//DALRD3	CA-55152-7261-7361-7423-7523[INC][43/5]	α	0.117392	0.0626424	-0.179959	0.0247863	0.0549725
55608//ANKRD10	CA-55608-12037-17408-17540-24806[INC][4/30]	α	-0.134952	0.0367593	0.129883	0.0941307	-0.0167008			55179//FAIM	CA-55179-3238-4904-5338-15707[INC][2/14][UPT]	α	0.0923663	0.192799	-0.229719	0.348415	0.23502
55608//ANKRD10	CA-55608-12037-23867-23961-24806[INC][5/30]	α	-0.271425	0.110277	0.247553	0.195178	-0.030001			55250//ELP2	CA-55250-11999-12545-12740-14263[INC][6/126]	α	0.102365	0.20042	-0.212003	-0.28075	-0.277713
55617//TASP1	CA-55617-18491-41319-41394-54566[INC][2/82]	α	-0.0363753	-0.0154859	0.116892	-0.0952598	-0.118515			55250//ELP2	CA-55250-19175-19376-19508-27976[INC][38/5]	α	0.0854178	0.109103	-0.171756	0.0979929	0.100363
55617//TASP1	CA-55617-18491-24813-25080-54566[INC][2/82]	α	-0.0268697	-0.029995	0.140392	-0.230278	-0.146206			55277//FGGY	CA-55277-27798-52294-52446-84796[INC][2/3]	α	0.226277	0.137161	-0.397604	0.150613	0.12855
55617//TASP1	CA-55617-61040-82822-82929-107795[INC][1/1]	α	-0.172649	0.290092	0.176136	-0.528871	0.26303			55293//UEVLD	CA-55293-13023-16334-16400-21369[INC][44/9]	α	0.286705	0.113328	-0.342068	0.138144	0.137718
5564//PRKAB1	CA-5564-11715-13559-13618-14977[INC][1/58]	α	-0.136512	-0.0956072	0.181962	-0.05016	-0.0886228			55335//NIPSNAP3B	CA-55335-3131-5155-5366-7693[INC][23/3][UPT]	α	0.177288	0.148769	-0.293455	0.168793	-0.0831184
5567//PRKACB	CA-5567-89952-99971-99995-104115[INC][2/23][UPT]	α	-0.170911	0.265104	0.311434	-0.179724	-0.0468484			55384//MEG3	CA-55384-8427-9404-9534-13059[INC][8/67]	α	0.157332	-0.0857812	-0.149742	-0.301653	-0.195114
5570//PKIB	CA-5570-206228-232523-232584-248870[INC][5/51]	α	-0.0828102	-0.042089	0.33946	-0.0900869	-0.0519992			5554//PRH1	CA-5554-9204-59445-59616-133437[INC][1/12][UPT]	α	0.132069	0.00786462	-0.114078	0.186756	-0.227375
55741//EDEM2	CA-55741-3534-5340-5380-7880[INC][270/9]	α	-0.166297	0.115835	0.111931	0.106879	0.102452			55556//ENOSF1	CA-55556-3159-9084-9193-21328[INC][5/1][UPT]	α	0.123827	-0.0210728	-0.130829	0.0744081	0.0782918
55741//EDEM2	CA-55741-15621-16203-16254-18575[INC][9/119]	α	-0.0273049	-0.222694	0.142595	-0.099712	-0.201729			55556//ENOSF1	CA-55556-21781-24556-24595-25031[INC][4/4]	α	0.0731201	0.114286	-0.23416	0.104575	0.116788
55744//C7orf44	CA-55744-66884-81829-81930-83889[INC][2/31]	α	-0.161169	0.3083	0.110075	0.0555212	-0.433756			55556//ENOSF1	CA-55556-24459-24556-24595-25031[INC][43/2]	α	0.159806	-0.141597	-0.21275	0.12693	0.143133
55763//EXOC1	CA-55763-33279-38238-38283-39573[INC][11/16]	α	-0.141515	-0.0281602	0.135506	0.0916473	0.0966952			55556//ENOSF1	CA-55556-32417-36925-36967-37790[INC][32/4]	α	0.128104	0.159174	-0.263059	0.18694	0.0415902
55769//ZNF83	CA-55769-74698-76758-76916-78836[INC][2/52]	α	-0.319668	0.0532848	0.194808	0.657834	0.644833			55577//NAGK	CA-55577-3435-6408-6550-7363[INC][2/3][UPT]	α	0.0841792	0.0996012	-0.124614	0.100924	-0.10195
55769//ZNF83	CA-55769-74698-76798-76916-78836[INC][1/52]	α	-0.319668	0.0532848	0.194808	0.657834	0.644833			55582//KIF27	CA-55582-3057-4215-4322-8749[INC][1/10][UPT]	α	0.192475	-0.0939626	-0.129704	0.0819336	-0.212402
55769//ZNF83	CA-55769-74698-76818-76916-78836[INC][6/52]	α	-0.319668	0.0532848	0.194808	0.657834	0.644833			55607//PPP1R9A	CA-55607-381689-383899-384082-385454[INC][10/3][DNT]	α	0.112017	0.105792	-0.170243	0.100669	0.0626435
55769//ZNF83	CA-55769-74698-76792-76916-78836[INC][13/52]	α	-0.324695	0.0386808	0.21038	0.639418	0.627128			55632//G2E3	CA-55632-46009-49382-49690-51765[INC][10/2]	α	0.0385919	0.136304	-0.229634	0.123662	0.117914
55786//ZNF415	CA-55786-13259-19487-19608-26012[INC][27/16][DNT]	α	-0.175243	0.0443566	0.120647	0.243478	0.233231			55677//IWS1	CA-55677-3337-5720-5771-23759[INC][1/7][UPT][DNT]	α	0.170576	-0.212307	-0.179594	0.0756859	0.0602537
55790//CSGALNACT1	CA-55790-227325-227934-228221-245819[INC][5/10]	α	-0.14208	-0.0247525	0.105785	-0.144637	-0.111275			55741//EDEM2	CA-55741-7986-12353-12479-23983[INC][6/2]	α	0.0884187	-0.0421773	-0.117963	0.186167	0.179216
55827//DCAF6	CA-55827-71235-89429-89489-104812[INC][10/29]	α	-0.263485	-0.198305	0.354199	-0.160157	0.644844			55741//EDEM2	CA-55741-7986-18575-18717-23983[INC][2/2]	α	0.11493	-0.0874831	-0.130877	0.217523	0.213175
55892//MYNN	CA-55892-12579-13412-13496-14557[INC][25/3]	α	-0.0305734	0.0134169	0.104908	-0.0759177	-0.196785			55741//EDEM2	CA-55741-12479-15409-15621-18575[INC][105/3]	α	0.0569608	0.0766404	-0.110464	0.0727454	0.0697897
56242//ZNF253	CA-56242-3095-17146-17242-28569[INC][5/16][UPT][DNT]	α	-0.141438	-0.103072	0.147728	0.31457	0.304			55744//C7orf44	CA-55744-3113-66819-66884-81829[INC][3/42][UPT]	α	0.239831	0.0109868	-0.165415	-0.151634	0.054133
56252//YLPM1	CA-56252-21960-37214-39332-42190[INC][3/2]	α	-0.14781	-0.0180267	0.100011	0.170909	0.156146			55757//UGGT2	CA-55757-192854-195599-195695-196807[INC][7/1]	α	0.142238	0.126566	-0.264843	0.375927	0.36983
56648//EIF5A2	CA-56648-4649-17214-17346-18218[INC][24/1][DNT]	α	-0.0589251	-0.216981	0.104	0.0805785	0.0759494			55768//NGLY1	CA-55768-59168-60556-60721-63721[INC][23/2]	α	-0.0142258	0.193617	-0.109922	0.249888	0.0570145
10059//DNM1L	CA-10059-60959-61662-61740-63861[INC][14/21]	α	-0.363259	0.11718	0.304629	0.475096	0.24667			55840//EAF2	CA-55840-12361-22500-22637-24824[INC][19/9]	α	0.103539	0.336111	-0.152128	-0.422362	0.1693
10059//DNM1L	CA-10059-60959-62061-62094-63861[INC][12/21]	α	-0.311345	0.0310448	0.223793	0.275556	0.158361			55863//TMEM126B	CA-55863-3116-6114-6236-8513[INC][65/12][UPT]	α	0.117814	-0.000515952	-0.105787	-0.0600969	-0.0940876
10067//SCAMP3	CA-10067-3300-3651-3729-4935[INC][1/3][UPT]	α	0.0179875	-0.298416	0.140526	-0.0854257	0.0999405			5595//MAPK3	CA-5595-9674-10664-10715-11601[INC][7/86][DNT]	α	0.245957	-0.212676	-0.220164	-0.298338	0.145882
10093//ARPC4	CA-10093-8283-10384-10573-10690[INC][5/284]	α	-0.107973	-0.0909091	0.136555	-0.089779	-0.0940666			55974//SLC50A1	CA-55974-3565-4016-4140-4749[INC][36/25]	α	0.0517459	0.141695	-0.10057	0.255967	-0.156711
10124//ARL4A	CA-10124-3217-3808-3902-4339[INC][1/17][UPT][DNT]	α	-0.220229	0.059522	0.218593	-0.0801111	0.116368			5602//MAPK10	CA-5602-348908-352886-352945-354098[INC][33/9]	α	0.10037	-0.0277522	-0.113165	0.120271	0.0415439
10133//OPTN	CA-10133-3221-11056-11208-12030[INC][31/149][UPT]	α	-0.127783	-0.13621	0.267463	-0.167155	-0.243562			56242//ZNF253	CA-56242-3095-15576-15703-17146[INC][36/5][UPT]	α	0.171825	-0.101874	-0.16444	-0.0175306	0.101124
56942//CMC2	CA-56942-3164-8563-8650-12468[INC][1/99][UPT]	α	-0.0912324	-0.0786873	0.137251	-0.0623978	-0.0691495			56339//METTL3	CA-56339-14822-14942-15008-15176[INC][78/2]	α	0.14611	0.069536	-0.16255	0.126844	0.122945
56965//PARP6	CA-56965-23081-23330-23443-24195[INC][11/13]	α	-0.0096797	0.186186	0.17924	-0.507954	-0.473014			5636//PRPSAP2	CA-5636-4963-12170-12266-12503[INC][110/39][UPT]	α	0.0669014	0.127877	-0.194562	0.120192	0.127226
56965//PARP6	CA-56965-23081-23333-23443-24195[INC][15/13]	α	-0.0140009	0.183186	0.154495	-0.428573	-0.424615			100505881//MAGI2-AS3	CA-100505881-4288-4929-5051-8890[INC][16/2][UPT]	α	0.115846	0.0754788	-0.155025	0.0451949	0.109548
56965//PARP6	CA-56965-24268-24973-25043-31588[INC][12/57]	α	-0.0301264	0.0883195	0.173737	-0.736542	0.203679			100505881//MAGI2-AS3	CA-100505881-4288-4909-5051-8890[INC][2/2][UPT]	α	0.1373	0.0936908	-0.185361	0.0629994	0.146357
57018//CCNL1	CA-57018-4828-6610-6758-10537[INC][5/52]	α	-0.150596	0.0844066	0.144968	-0.0514228	0.0665509			100505894//TMEM161B-AS1	CA-100505894-16985-17128-17205-19859[INC][1/6]	α	-0.108208	0.283357	-0.108403	0.818103	0.217017
57018//CCNL1	CA-57018-4828-6610-6687-10537[INC][2/52]	α	-0.122658	0.0899875	0.102703	-0.037071	0.0961263			100506658//OCLN	CA-100506658-15003-19849-20097-24656[INC][1/2]	α	0.108317	0.0941176	-0.126411	0.0856269	0.0848485
57149//LYRM1	CA-57149-3655-5251-5483-18321[INC][7/22][UPT]	α	-0.169075	-0.0463841	0.283774	-0.0659973	-0.115063			10084//PQBP1	CA-10084-7125-7340-7600-7814[INC][1/9]	α	0.187029	0.0752274	-0.264609	0.0185752	0.187882
57223//SMEK2	CA-57223-40982-42318-42414-43304[INC][9/19]	α	-0.418548	0.338887	0.33214	0.27524	-0.0378475			10084//PQBP1	CA-10084-7125-7315-7600-7814[INC][103/9]	α	0.105989	0.0451474	-0.167974	0.0164919	0.0960938
57231//SNX14	CA-57231-24775-31492-31580-38851[INC][1/8]	α	-0.0988263	-0.151282	0.114557	0.223492	0.0958499			10084//PQBP1	CA-10084-7125-7315-7467-7814[INC][6/9]	α	0.160617	0.0776845	-0.260863	0.0317059	0.156921
57282//SLC4A10	CA-57282-355542-356387-356426-361844[INC][14/2][DNT]	α	-0.203916	0.14852	0.150261	0.738642	0.136895			10093//ARPC4	CA-10093-10802-12166-12262-14348[INC][258/5]	α	0.115577	0.0588517	-0.144728	0.104041	0.108764
57396//CLK4	CA-57396-6798-9380-10216-11275[INC][1/48]	α	-0.222031	0.0897127	0.283182	0.0171627	-0.00219914			10138//YAF2	CA-10138-3754-42117-42217-79587[INC][5/50]	α	0.0782621	0.273548	-0.159521	-0.0166485	-0.289967
57396//CLK4	CA-57396-6798-10157-10216-11275[INC][17/48]	α	-0.196924	0.0308426	0.290917	0.108845	-0.0566783			10138//YAF2	CA-10138-30998-42117-42217-79587[INC][3/7]	α	0.154614	0.172469	-0.291486	0.549543	-0.257794
5747//PTK2	CA-5747-113771-124676-124843-139914[INC][44/27]	α	-0.116667	0.0285839	0.126722	0.0915838	-0.184206			56884//FSTL5	CA-56884-628869-656610-656637-666900[INC][12/5]	α	0.0440722	0.20067	-0.171194	0.220632	NA
5747//PTK2	CA-5747-214840-234721-234739-240023[INC][7/73]	α	-0.0970009	0.155128	0.120737	0.164622	-0.161609			56900//TMEM167B	CA-56900-3102-5109-5302-6636[INC][2/7][UPT][DNT]	α	0.0848058	0.0966511	-0.148329	0.14245	0.139795
5747//PTK2	CA-5747-240080-241925-241946-243051[INC][16/166]	α	-0.149246	0.24877	0.106492	0.204745	-0.171876			56927//GPR108	CA-56927-7455-7560-7636-8073[INC][28/3]	α	0.0564042	0.0295385	-0.104348	0.0285375	0.0267857
57489//ODF2L	CA-57489-40556-42740-42899-44483[INC][8/9]	α	-0.368932	-0.101485	0.421147	-0.664322	-0.387347			56948//SDR39U1	CA-56948-3456-3541-3693-4006[INC][2/4]	α	0.070885	0.104147	-0.121432	0.0190382	0.100652
5771//PTPN2	CA-5771-61526-68053-68122-69970[INC][3/62]	α	-0.133158	-0.0682622	0.128121	0.293755	-0.0022967			56948//SDR39U1	CA-56948-3456-3541-3704-4006[INC][3/4]	α	0.0643943	0.100279	-0.107977	0.0155162	0.0967742
5774//PTPN3	CA-5774-44141-46739-46818-52458[INC][21/8]	α	-0.282688	0.0846151	0.161628	0.364259	0.327754			56965//PARP6	CA-56965-19833-20217-20338-20783[INC][1/29]	α	-0.105287	-0.0806622	-0.126589	0.786942	-0.0737045
57818//G6PC2	CA-57818-6377-8424-8540-9328[INC][5/6][DNT]	α	-0.0987644	0.0646426	0.139795	-0.302128	0.200285			57020//C16orf62	CA-57020-95468-97967-98045-99561[INC][26/1]	α	0.123803	0.0631896	-0.114529	0.0996405	-0.246698
5786//PTPRA	CA-5786-127476-137488-137515-149038[INC][20/67]	α	-0.130849	0.0329896	0.2031	-0.144732	-0.194748			57088//PLSCR4	CA-57088-47654-53102-53145-57386[INC][1/7]	α	0.225052	0.202586	-0.353372	0.174397	0.139086
58516//FAM60A	CA-58516-5282-24102-24244-31001[INC][2/17][UPT]	α	-0.0381456	0.0038652	0.113685	-0.0847645	-0.0516463			57149//LYRM1	CA-57149-5483-18321-18480-22887[INC][15/7]	α	0.132314	0.0363319	-0.175433	-0.034034	0.0786773
5884//RAD17	CA-5884-3637-4742-4875-5737[INC][1/5][UPT]	α	-0.167323	0.161687	0.120829	0.0611179	0.152318			57223//SMEK2	CA-57223-43346-46883-47042-52297[INC][23/6]	α	0.124357	0.0679933	-0.10975	-0.29098	-0.0711911
59338//PLEKHA1	CA-59338-55454-56698-56739-58046[INC][3/20][DNT]	α	-0.0743739	-0.0747585	0.109556	-0.0692338	-0.0725938			57231//SNX14	CA-57231-54927-58047-58074-59987[INC][21/12]	α	0.0371558	-0.0349862	-0.117542	0.239292	0.0330525
6050//RNH1	CA-6050-3171-5282-5460-8034[INC][4/77][UPT]	α	-0.35371	-0.102045	0.43168	-0.270023	0.128326			57409//MIF4GD	CA-57409-4117-4782-4884-6038[INC][10/36]	α	0.176893	-0.144071	-0.101575	-0.131849	0.394872
6050//RNH1	CA-6050-3171-5287-5460-8034[INC][34/77][UPT]	α	-0.398354	-0.0232633	0.487543	-0.305011	-0.15079			57409//MIF4GD	CA-57409-4117-4761-4884-6038[INC][16/36]	α	0.2092	-0.178955	-0.142521	-0.164342	0.514451
60674//GAS5	CA-60674-6313-6485-6504-6683[INC][3/39]	α	-0.124465	-0.0283285	0.134677	0.254225	-0.0147338			57496//MKL2	CA-57496-11016-24382-24544-72205[INC][1/10]	α	0.281818	-0.0171569	-0.197269	-0.187821	-0.135092
60682//SMAP1	CA-60682-108650-126913-126994-133881[INC][20/34]	α	-0.0174866	-0.0335726	0.137384	-0.283566	-0.250091			57536//KIAA1328	CA-57536-9260-18091-18186-59440[INC][12/3]	α	0.0399011	0.0461538	-0.118681	0.04375	0.0463065
6092//ROBO2	CA-6092-526187-527307-527446-527811[INC][1/14]	α	-0.151135	-0.0549618	0.376343	NA	-0.0493151			57577//KIAA1407	CA-57577-3237-12881-13023-16767[INC][3/5][UPT]	α	0.227712	-0.162294	-0.2886	0.286631	0.29386
6120//RPE	CA-6120-10109-14884-14982-16345[INC][1/171]	α	-0.103448	-0.0524017	0.142857	-0.0483871	-0.0504202			57579//FAM135A	CA-57579-71751-75763-75841-80630[INC][7/5]	α	0.189623	0.148771	-0.325838	NA	-0.137242
6120//RPE	CA-6120-16485-16576-16630-16879[INC][41/156]	α	-0.137225	0.0156239	0.164001	-0.0619227	-0.0626081			57674//RNF213	CA-57674-15544-20903-21050-29954[INC][1/9]	α	0.160168	-0.0423082	-0.16672	0.105343	0.252101
6139//RPL17	CA-6139-3291-3732-3830-3981[INC][7/94][UPT]	α	-0.174686	-0.0186912	0.278461	-0.345172	-0.145538			57693//ZNF317	CA-57693-20015-20600-20696-21446[INC][22/10]	α	0.147202	0.0437081	-0.302233	0.12381	-0.302797
6139//RPL17	CA-6139-3291-3732-3820-3981[INC][1/94][UPT]	α	-0.187432	0.0923952	0.187652	-0.139942	0.0957684			57708//MIER1	CA-57708-4348-7034-7069-18133[INC][2/13]	α	0.183283	-0.0773695	-0.141859	0.28661	-0.243684
6159//RPL29	CA-6159-3901-4085-4170-4816[INC][2/750][DNT]	α	-0.394366	0.553754	0.100588	-0.252252	-0.252252			57708//MIER1	CA-57708-4348-6995-7069-18133[INC][13/13]	α	0.152127	0.0360643	-0.161858	0.343692	-0.30533
6311//ATXN2	CA-6311-132569-137961-138015-145317[INC][25/28]	α	-0.110051	-0.0959524	0.123501	-0.0596932	0.379491			58478//ENOPH1	CA-58478-20449-23470-23673-27149[INC][62/12]	α	0.0816003	0.0903226	-0.159902	0.0846945	0.0884956
634//CEACAM1	CA-634-10243-12274-12562-19030[INC][15/4]	α	-0.175997	-0.130387	0.230707	-0.346277	0.229979			58497//PRUNE	CA-58497-12408-13060-13173-19114[INC][7/17]	α	0.11706	0.119745	-0.152052	-0.194099	-0.0465615
63897//HEATR6	CA-63897-5802-7772-8186-8652[INC][1/1]	α	-0.0444302	0.0986611	0.126086	0.130019	-0.343389			58497//PRUNE	CA-58497-21831-23289-23448-28309[INC][20/14]	α	0.047301	0.0707235	-0.110965	0.109019	0.0198451
63916//ELMO2	CA-63916-15584-16075-16104-16489[INC][1/40]	α	-0.0848483	-0.104942	0.237666	-0.0356736	-0.697095			585//BBS4	CA-585-44816-46437-46506-48126[INC][43/4]	α	0.0893749	0.0277597	-0.121431	0.0466451	0.0462798
63916//ELMO2	CA-63916-15584-16031-16104-16489[INC][206/40]	α	-0.0638093	-0.0956363	0.166144	-0.0360457	-0.725871			5926//ARID4A	CA-5926-70119-70520-70565-71379[INC][2/5]	α	0.176918	0.0494525	-0.134542	-0.0736458	-0.238985
64145//ZFYVE20	CA-64145-3114-3874-4030-5438[INC][18/15][UPT]	α	-0.0581335	-0.331601	0.176259	0.158689	-0.279201			5935//RBM3	CA-5935-3931-4208-4731-4961[INC][1/7]	α	0.0859986	-0.0227183	-0.107934	0.126404	0.127384
64147//KIF9	CA-64147-3353-8468-8570-10357[INC][1/1][UPT]	α	0.0950202	-0.0315891	0.102019	0.0935829	-0.494059			5965//RECQL	CA-5965-3207-3454-3500-5054[INC][14/7][UPT]	α	0.249275	-0.004329	-0.194879	-0.45	-0.0352782
64147//KIF9	CA-64147-3353-3462-3708-8468[INC][4/63][UPT]	α	-0.0665158	-0.107382	0.16578	-0.114304	-0.0730782			5965//RECQL	CA-5965-3207-3297-3500-5054[INC][23/7][UPT]	α	0.211751	0.0156593	-0.174688	-0.260448	-0.0541586
64376//IKZF5	CA-64376-4770-5448-5556-13124[INC][3/63]	α	-0.0454322	0.0307465	0.103423	-0.15213	-0.147929			60487//TRMT11	CA-60487-16184-23412-23525-24962[INC][1/13]	α	-0.0581816	0.0615856	-0.100424	0.167054	0.656224
643837//LOC643837	CA-643837-4514-23063-23216-27336[INC][18/29]	α	-0.134714	-0.0574319	0.230995	0.351689	-0.144622			60558//GUF1	CA-60558-11298-12591-12731-13870[INC][14/7]	α	-0.259146	0.155	-0.112748	0.390132	0.79065
64769//MEAF6	CA-64769-15960-21027-21057-21845[INC][19/90]	α	-0.114543	-0.0458512	0.123585	0.0268971	0.069456			6120//RPE	CA-6120-3156-10029-10109-16345[INC][157/17][UPT]	α	0.302342	-0.30873	-0.214167	0.201567	0.206417
64769//MEAF6	CA-64769-15960-21159-21217-21845[INC][14/90]	α	-0.0639057	-0.0307673	0.106506	0.020929	-0.0846616			6120//RPE	CA-6120-3156-10011-10109-16345[INC][3/17][UPT]	α	0.50097	-0.299662	-0.258132	0.619583	0.62969
64769//MEAF6	CA-64769-21057-21159-21217-21845[INC][6/22]	α	-0.0802058	-0.021547	0.158364	-0.0770648	-0.213606			6133//RPL9	CA-6133-5543-7055-7085-7299[INC][2/1]	α	0.163414	0.411934	-0.209917	-0.290909	-0.151203
64770//CCDC14	CA-64770-3265-7613-7760-7981[INC][1/11][UPT]	α	-0.15707	0.155388	0.159511	0.137778	-0.493213			6133//RPL9	CA-6133-5543-7019-7085-7299[INC][1/1]	α	0.166021	0.410456	-0.211861	-0.292228	-0.152528
64770//CCDC14	CA-64770-3265-7613-7669-7981[INC][44/11][UPT]	α	-0.113754	0.116761	0.118799	0.106529	-0.32714			6173//RPL36A	CA-6173-9933-13445-13568-13838[INC][401/3]	α	0.0881148	0.0634895	-0.170801	0.169863	0.172222
64770//CCDC14	CA-64770-30736-32882-33101-33174[INC][19/1]	α	-0.105769	0.118439	0.173855	-0.419992	0.103044			6238//RRBP1	CA-6238-3256-5208-5289-24755[INC][1/25][UPT]	α	0.261353	0.025992	-0.158592	-0.0319122	-0.189857
64792//RABL5	CA-64792-3142-5749-5857-6599[INC][4/14][UPT]	α	-0.0824187	-0.145431	0.181203	0.299282	-0.0979472			6238//RRBP1	CA-6238-3256-5208-5285-24755[INC][19/25][UPT]	α	0.260002	0.0415547	-0.190368	0.100714	-0.23752
64792//RABL5	CA-64792-3142-5780-5857-6599[INC][55/14][UPT]	α	-0.0536288	-0.138356	0.126354	0.18115	-0.0971976			6301//SARS	CA-6301-3236-10194-10311-13089[INC][7/15][UPT]	α	0.036325	-0.0718239	-0.122708	0.241667	0.374004
64844//MARCH7	CA-64844-53495-55127-55176-57785[INC][35/4][DNT]	α	-0.112183	0.00682227	0.157655	-0.025209	-0.23619			6311//ATXN2	CA-6311-117412-123574-123607-131934[INC][1/11]	α	0.0383171	0.0758822	-0.126131	NA	0.761985
64860//ARMCX5	CA-64860-3680-5296-5342-9314[INC][4/7]	α	-0.162653	-0.10767	0.196656	-0.136043	0.294395			6311//ATXN2	CA-6311-146648-148831-149000-149836[INC][26/12][DNT]	α	0.0780067	0.0599986	-0.102546	-0.16034	-0.0290459
64860//ARMCX5	CA-64860-3680-5296-5376-9314[INC][1/7]	α	-0.161565	-0.116442	0.208309	-0.109812	0.281129			637//BID	CA-637-3285-27491-27561-38177[INC][3/8][UPT]	α	-0.0547112	-0.0157614	-0.160946	0.547692	NA
64921//CASD1	CA-64921-11466-15987-16183-20304[INC][1/41]	α	0.127942	-0.0874757	0.321462	-0.351492	-0.38331			637//BID	CA-637-3285-33652-33863-38177[INC][14/8][UPT]	α	0.142533	-0.0136348	-0.158915	0.278997	0.259098
64921//CASD1	CA-64921-11466-15990-16183-20304[INC][1/41]	α	0.113843	-0.106975	0.337207	-0.33687	-0.368116			637//BID	CA-637-27561-33652-33863-38177[INC][96/3]	α	0.0909091	0.0881356	-0.112554	0.0904872	NA
65084//TMEM135	CA-65084-3343-32850-32978-36679[INC][34/3][UPT]	α	0.0841133	0.107015	0.105758	0.0812274	-0.961038			63908//NAPB	CA-63908-34574-43202-43307-44584[INC][48/1]	α	0.0930233	0.0668633	-0.142259	0.0596491	0.0633737
653519//GPR89A	CA-653519-3216-7247-7290-11277[INC][1/17][UPT]	α	-0.0888613	-0.0443043	0.124119	-0.0544489	0.0285488			63916//ELMO2	CA-63916-3085-10861-10936-15129[INC][27/16][UPT]	α	0.129389	0.109165	-0.14366	-0.245731	NA
6616//SNAP25	CA-6616-68944-77053-77171-77332[INC][5/1808]	α	-0.0963025	0.0433357	0.10539	-0.105807	0.0351008			63916//ELMO2	CA-63916-20594-22201-22295-23357[INC][2/8]	α	0.0786325	0.0390824	-0.135294	0.037247	0.0354665
6638//SNRPN	CA-6638-99901-138091-138222-141467[INC][2/4]	α	-0.328327	0.210829	0.254192	0.196141	0.208191			63935//PCIF1	CA-63935-7662-8797-8935-9131[INC][38/1]	α	0.203509	0.108513	-0.270396	0.106912	0.110161
6660//SOX5	CA-6660-3117-157883-157965-196810[INC][8/3][UPT]	α	-0.451705	-0.160152	0.164924	0.123871	0.0688154			64089//SNX16	CA-64089-5675-15770-15857-21346[INC][17/3]	α	0.368061	0.255474	-0.414546	0.25198	0.248403
667//DST	CA-667-182332-182740-182851-185642[INC][38/7]	α	-0.11065	-0.0658329	0.207692	-0.200749	-0.0816694			6427//SRSF2	CA-6427-4258-4536-4640-5253[INC][26/165][DNT]	α	0.191882	-0.0528106	-0.2257	0.188009	0.352092
670//BPHL	CA-670-3156-3593-3821-7965[INC][10/31][UPT]	α	-0.0229372	-0.019266	0.14459	0.0123723	-0.037871			6432//SRSF7	CA-6432-4966-5321-5597-5841[INC][2/344]	α	0.102312	0.00941151	-0.111132	0.100266	-0.0422063
6726//SRP9	CA-6726-8556-12049-12173-14446[INC][6/32][DNT]	α	-0.0968605	-0.0919426	0.163051	0.249343	-0.308632			6432//SRSF7	CA-6432-4966-5148-5255-5841[INC][1/344]	α	0.0810479	0.0522814	-0.104783	0.071031	-0.0236416
6733//SRPK2	CA-6733-264902-265554-265647-266020[INC][2/4]	α	-0.0886658	-0.197514	0.183251	-0.0644391	0.099262			6432//SRSF7	CA-6432-4966-5148-5597-5841[INC][1/344]	α	0.144723	0.0453093	-0.16813	0.127382	-0.0883133
6738//TROVE2	CA-6738-3355-3452-3801-12612[INC][2/57][UPT]	α	-0.017282	-0.0964714	0.129862	-0.0803688	-0.0822263			64328//XPO4	CA-64328-37179-42635-42806-42916[INC][2/21]	α	0.0945356	-0.0166364	-0.222757	0.139749	0.428638
6767//ST13	CA-6767-27115-27467-27597-28727[INC][1/142]	α	-0.262626	-0.1571	0.366197	-0.152493	-0.155689			64328//XPO4	CA-64328-37179-42651-42806-42916[INC][3/21]	α	0.138827	-0.0207189	-0.295063	0.160279	0.419907
6894//TARBP1	CA-6894-88458-88627-88742-89551[INC][1/1]	α	0.111637	-0.442087	0.123839	0.0801603	0.0791557			64429//ZDHHC6	CA-64429-7723-9219-9381-11525[INC][18/4]	α	0.0703039	0.0481691	-0.102361	0.0463686	0.0473888
6905//TBCE	CA-6905-50206-55004-55149-62727[INC][4/1]	α	-0.122511	0.0736648	0.101394	0.0683177	0.0669456			64747//MFSD1	CA-64747-5446-6415-6549-8114[INC][1/20]	α	0.176231	-0.224717	-0.131935	0.149028	-0.146084
6921//TCEB1	CA-6921-5728-10662-10801-15469[INC][1/2]	α	-0.0502959	-0.140131	0.102652	-0.259538	0.0822343			64786//TBC1D15	CA-64786-56618-57618-57669-57979[INC][2/38]	α	0.0867219	0.226669	-0.11067	0.0697028	-0.32205
7024//TFCP2	CA-7024-69619-71940-71989-72380[INC][39/1]	α	-0.113104	-0.0587558	0.225901	-0.525106	0.193928			64792//RABL5	CA-64792-3142-6599-6689-8270[INC][14/11][UPT]	α	0.218562	-0.110365	-0.180897	-0.273297	-0.0358179
7072//TIA1	CA-7072-23913-26254-26320-27018[INC][1/39]	α	-0.0686979	-0.125428	0.127023	0.337628	-0.116581			64792//RABL5	CA-64792-3142-5780-6689-8270[INC][2/11][UPT]	α	0.175624	-0.139198	-0.126216	-0.216758	-0.0585456
7174//TPP2	CA-7174-55551-57423-57462-63120[INC][5/35]	α	-0.137726	-0.0456767	0.176024	0.19923	-0.190219			64792//RABL5	CA-64792-3142-5780-5857-8270[INC][18/11][UPT]	α	0.255267	-0.237687	-0.14445	-0.321429	-0.171103
729178//LOC729178	CA-729178-75749-88137-88198-132767[INC][6/2][UPT]	α	-0.29183	0.138444	0.269471	0.59661	0.191676			64801//ARV1	CA-64801-3203-14033-14187-19683[INC][1/3][UPT]	α	0.0583333	0.030059	-0.103896	0.0275998	0.0268843
7307//U2AF1	CA-7307-9213-10059-10126-14835[INC][8/32]	α	-0.266723	0.0281588	0.284447	0.0505649	0.0422188			64801//ARV1	CA-64801-12363-14033-14187-19683[INC][85/1]	α	0.0738337	0.0453914	-0.125256	0.0420962	0.0410988
7360//UGP2	CA-7360-18470-19586-19755-19865[INC][15/776]	α	-0.093006	-0.0520019	0.108897	0.22201	-0.0781166			64834//ELOVL1	CA-64834-5511-5698-5889-6066[INC][263/15]	α	0.180851	0.104777	-0.2176	0.100517	0.101873
7375//USP4	CA-7375-18402-31449-31590-32366[INC][14/9]	α	-0.1071	-0.105458	0.171262	0.308725	-0.669157			65125//WNK1	CA-65125-132151-133020-133137-133472[INC][18/1]	α	0.0992908	0.00833508	-0.18733	0.0473506	0.0502392
7422//VEGFA	CA-7422-11710-13523-13595-17332[INC][2/21][DNT]	α	-0.0435358	-0.0290649	0.179828	-0.212521	NA			654433//LOC654433	CA-654433@0-2302-4821-4944-22121[INC][6/3][UPT]	α	0.502498	0.0438909	-0.591605	0.394737	0.379747
7444//VRK2	CA-7444-102833-111112-111161-115707[INC][5/47][DNT]	α	-0.0483782	-0.192178	0.240035	-0.19651	-0.225352			654466//KGFLP2	CA-654466-13734-47456-47554-58642[INC][2/2]	α	-0.0770952	0.363228	-0.229211	0.318351	-0.00270645
7444//VRK2	CA-7444-102833-111117-111161-115707[INC][3/47][DNT]	α	0.0399666	-0.188591	0.142499	-0.209692	-0.238957			65975//STK33	CA-65975-161463-183264-183462-204246[INC][9/2][DNT]	α	0.0538909	0.0220143	-0.152049	0.0223214	0.0222469
7453//WARS	CA-7453-3084-5099-5208-10085[INC][3/367][UPT]	α	-0.163331	-0.113955	0.25476	-0.178631	-0.0700926			6601//SMARCC2	CA-6601-18872-19538-19631-19863[INC][18/42]	α	0.159707	-0.243552	-0.211664	0.0520627	0.476831
7581//ZNF33A	CA-7581-9737-26628-26751-46728[INC][1/13][DNT]	α	-0.256933	-0.0414454	0.352962	-0.211457	-0.198832			6638//SNRPN	CA-6638-3177-9151-9259-65869[INC][8/8][UPT]	α	0.142858	-0.0845599	-0.42562	0.0846093	0.440311
7581//ZNF33A	CA-7581-9737-26628-26751-46725[INC][2/28][DNT]	α	-0.138144	-0.0175565	0.194805	0.0210264	-0.139597			6638//SNRPN	CA-6638-65943-91716-91884-99364[INC][8/46]	α	-0.0364182	-0.113408	-0.125012	0.154361	0.552456
7629//ZNF76	CA-7629-36312-37018-37183-37723[INC][17/9]	α	0.0439403	0.143316	0.113032	-0.668821	-0.525734			6638//SNRPN	CA-6638-65943-91716-91836-99364[INC][1/46]	α	-0.0240242	-0.0988808	-0.146739	0.0968461	0.580276
7702//ZNF143	CA-7702-14805-15812-15885-15976[INC][1/97]	α	-0.0917038	-0.0334946	0.111977	0.142363	-0.102617			6638//SNRPN	CA-6638-99478-99826-99901-141467[INC][4/34]	α	0.287119	-0.139377	-0.230411	-0.331933	-0.0963695
7748//ZNF195	CA-7748-3185-8547-8646-10519[INC][2/60][UPT]	α	-0.0432444	-0.051454	0.131183	-0.0680805	-0.0924603			6638//SNRPN	CA-6638-99478-129928-130044-141467[INC][5/34]	α	0.215569	-0.1819	-0.206804	0.0786239	-0.170195
7754//ZNF204P	CA-7754-3181-8150-8239-15072[INC][1/2][UPT]	α	-0.13869	0.111663	0.107358	-0.0310191	0.0962548			6672//SP100	CA-6672-3173-4435-4510-29781[INC][110/13][UPT]	α	0.203453	0.173744	-0.36088	-0.0531384	-0.0335735
7798//LUZP1	CA-7798-3093-62208-62274-62731[INC][6/12][UPT]	α	-0.208865	-0.231253	0.196247	-0.117121	0.217607			6672//SP100	CA-6672-53199-53964-54051-55887[INC][3/2]	α	0.0924855	0.0534045	-0.172043	0.0483676	0.0509879
78992//YIPF2	CA-78992-3883-3965-4052-5908[INC][91/1]	α	-0.170035	0.0966648	0.109465	0.0952912	0.0954507			6709//SPTAN1	CA-6709-77941-78367-78385-80763[INC][67/7]	α	0.0625913	0.00511966	-0.124795	0.13875	0.129977
79003//MIS12	CA-79003-3311-4822-5216-5449[INC][24/42][UPT][DNT]	α	-0.331568	0.03983	0.400708	0.348172	-0.320544			6732//SRPK1	CA-6732-53247-53686-53900-54279[INC][22/1]	α	0.220996	-0.174763	-0.13864	0.149733	-0.28725
79017//GGCT	CA-79017-3273-7160-7306-8903[INC][78/32][UPT]	α	-0.149872	0.0780286	0.12448	0.239199	-0.145954			6733//SRPK2	CA-6733-3247-123025-123089-188109[INC][10/18]	α	0.151228	-0.279	-0.11901	0.0144144	0.297308
79023//NUP37	CA-79023-35818-42367-42525-44080[INC][2/62]	α	-0.0372893	-0.0769231	0.101151	-0.0716141	-0.0716673			6738//TROVE2	CA-6738-3355-12612-12760-19398[INC][1/11][UPT]	α	0.0873353	-0.024217	-0.165255	0.257412	-0.0140474
79133//NDUFAF5	CA-79133-26877-32392-32490-34437[INC][18/32]	α	0.235823	-0.133359	0.126553	-0.379733	-0.401176			6744//SSFA2	CA-6744-33668-39416-39534-40816[INC][35/7][DNT]	α	0.0794513	0.0869226	-0.116342	0.131497	-0.0183247
7917//BAG6	CA-7917-15502-16054-16201-16474[INC][129/61][DNT]	α	-0.0479959	-0.0155875	0.141346	-0.0150115	-0.350026			6780//STAU1	CA-6780-17173-25082-25371-37296[INC][21/207]	α	-0.1992	-0.148395	-0.130758	0.516388	0.529666
79178//THTPA	CA-79178-47584-47983-48545-49935[INC][3/27][UPT]	α	-0.0520226	-0.0677319	0.235731	0.00131752	-0.544693			6833//ABCC8	CA-6833-84293-84432-84731-85503[INC][3/3]	α	0.0971025	-0.00471603	-0.160977	-0.0256975	0.0086904
79582//SPAG16	CA-79582-58892-69149-69267-82697[INC][21/2]	α	0.211685	-0.190695	0.153994	-0.303791	-0.544324			6882//TAF11	CA-6882-10754-10979-11076-12322[INC][80/7][DNT]	α	0.151846	0.0943102	-0.227444	0.10445	-0.0232925
79600//TCTN1	CA-79600-3376-8809-8930-15335[INC][122/7][UPT]	α	-0.202247	0.105263	0.133929	0.0977199	0.0995575			6885//MAP3K7	CA-6885-42931-45556-45637-53787[INC][16/22]	α	-0.104839	0.195567	-0.111134	0.0517863	0.168416
79665//DHX40	CA-79665-3259-4102-4185-7993[INC][1/2][UPT]	α	-0.17341	0.117188	0.14876	0.11378	0.116429			6894//TARBP1	CA-6894-80923-83550-83722-88266[INC][6/9]	α	0.235358	0.0353061	-0.112658	-0.455187	0.216156
79758//DHRS12	CA-79758-7624-9249-9332-15900[INC][15/10]	α	-0.137188	0.121081	0.108592	0.0521633	-0.0910032			6905//TBCE	CA-6905-15737-37090-37175-50020[INC][103/17]	α	0.123747	0.0887527	-0.200321	0.102102	0.0972818
79758//DHRS12	CA-79758-33228-35246-35337-37864[INC][45/1][DNT]	α	-0.0422229	-0.332121	0.125399	0.10093	0.105776			6905//TBCE	CA-6905-62827-66292-66392-69791[INC][29/1]	α	0.174588	0.0994475	-0.257143	0.0853485	0.0850662
79760//GEMIN7	CA-79760-3118-3647-3770-13847[INC][14/9][UPT][DNT]	α	-0.133954	-0.127701	0.230249	0.317755	-0.15947			6908//TBP	CA-6908-3131-5546-5751-10458[INC][30/3][UPT]	α	0.0467655	-0.0288284	-0.112381	0.0953757	0.0863309
79872//CBLL1	CA-79872-8214-11711-11784-12577[INC][15/115]	α	-0.13597	0.0986202	0.121195	0.0147885	-0.116137			6935//ZEB1	CA-6935-3121-70952-71095-144865[INC][6/134][UPT]	α	0.150427	-0.088404	-0.195934	-0.12357	0.576
79947//DHDDS	CA-79947-17151-18277-18379-28509[INC][29/16]	α	-0.229885	-0.145675	0.273816	0.0588074	0.182332			7019//TFAM	CA-7019-6404-8349-8445-11942[INC][55/5]	α	0.116124	-0.0887153	-0.105298	0.0138992	0.0876827
79954//NOL10	CA-79954-3192-8375-8417-10918[INC][1/6][UPT]	α	0.0798316	-0.442602	0.181275	0.115756	0.110599			7024//TFCP2	CA-7024-76489-77225-77368-80103[INC][32/1]	α	0.0781193	0.0489251	-0.111717	0.044898	0.0453608
79954//NOL10	CA-79954-3192-8389-8421-10918[INC][1/6][UPT]	α	0.045963	-0.301424	0.110168	0.0673527	0.0652174			7027//TFDP1	CA-7027-55013-55932-56209-58432[INC][1/9][DNT]	α	0.133237	0.274603	-0.135172	-0.127683	0.273951
79963//ABCA11P	CA-79963-33079-37972-38037-61221[INC][1/52]	α	-0.0629547	-0.0905916	0.104455	-0.105437	-0.0415445			7029//TFDP2	CA-7029-59484-98395-98430-147000[INC][9/28]	α	0.200211	-0.337437	-0.32643	0.702373	-0.19848
79963//ABCA11P	CA-79963-33079-37972-38108-61221[INC][1/52]	α	-0.0737744	-0.0996199	0.117794	-0.100249	-0.0362459			7029//TFDP2	CA-7029-147104-158959-159007-173862[INC][6/2]	α	0.0490592	0.0610687	-0.148455	0.0591862	0.0580411
80011//FAM192A	CA-80011-3240-14778-14896-15195[INC][1/32][UPT]	α	0.0701345	-0.286007	0.271941	-0.322195	0.0673469			7165//TPD52L2	CA-7165-11589-13588-13648-20491[INC][449/261]	α	0.21814	0.0939891	-0.303321	0.606061	-0.377154
80011//FAM192A	CA-80011-3244-10532-10563-15195[INC][1/108][UPT]	α	-0.125315	0.0748927	0.140683	0.0739783	-0.0642406			7181//NR2C1	CA-7181-27561-36031-36153-45140[INC][17/3]	α	0.0754898	0.00533259	-0.135932	0.0783505	0.0853453
80011//FAM192A	CA-80011-3244-14778-14896-15195[INC][1/108][UPT]	α	-0.0975418	0.105801	0.115946	-0.0170773	-0.105493			7307//U2AF1	CA-7307-6264-9146-9213-10059[INC][7/135]	α	0.187268	-0.0969388	-0.14208	0.0630197	-0.170176
80143//SIKE1	CA-80143-3239-3472-3578-4403[INC][61/12][UPT]	α	-0.103408	-0.082958	0.101517	0.117965	0.0842915			7375//USP4	CA-7375-40720-42412-42637-44468[INC][35/2]	α	0.155294	0.117717	-0.194308	0.113402	0.110738
80205//CHD9	CA-80205-170723-171417-171475-174333[INC][1/13]	α	-0.0969262	0.0828396	0.173914	-0.181546	-0.107598			7543//ZFX	CA-7543-3150-6075-6186-26070[INC][2/9][UPT]	α	0.53908	0.0466541	-0.441573	-0.363138	NA
80213//TM2D3	CA-80213-3121-3618-3696-5230[INC][26/93][UPT]	α	-0.093029	-0.0387837	0.116151	0.0249915	0.0306914			7543//ZFX	CA-7543-6186-26070-26156-32538[INC][8/1]	α	0.102345	0.0626566	-0.112096	0.0605327	-0.942993
80254//CEP63	CA-80254-63556-64602-64740-66329[INC][5/18]	α	-0.0548016	-0.0176894	0.131491	-0.205988	0.0172727			7582//ZNF33B	CA-7582-4625-9105-9255-9520[INC][2/2]	α	0.0602718	0.24644	-0.310388	0.418242	0.419175
80308//FLAD1	CA-80308-9964-10045-10235-12419[INC][43/2]	α	-0.270364	0.145329	0.199408	0.138689	0.121551			7582//ZNF33B	CA-7582-4625-9105-9250-9520[INC][49/2]	α	0.00241485	0.160395	-0.197867	0.257446	0.2594
8087//FXR1	CA-8087-60913-65867-65959-66676[INC][45/62][DNT]	α	-0.19734	0.0165928	0.111118	0.236282	0.376303			7690//ZNF131	CA-7690-4771-20625-20770-42709[INC][35/4]	α	0.100198	0.0818482	-0.111823	-0.0736569	-0.0256632
819//CAMLG	CA-819-3313-5583-6044-8507[INC][27/16][UPT]	α	-0.156531	-0.0248014	0.10591	0.179513	0.152917			7750//ZMYM2	CA-7750-4357-14355-14402-37393[INC][14/42]	α	0.00955374	0.130867	-0.283792	0.0188679	0.331935
83468//GLT8D2	CA-83468-3243-31646-31781-33461[INC][32/17][UPT]	α	0.333578	-0.560839	0.306769	-0.194335	0.180383			7802//DNALI1	CA-7802-3830-7638-7817-8162[INC][6/4]	α	0.116338	-0.00279161	-0.11424	0.151468	-0.0897649
83744//ZNF484	CA-83744-3149-5979-6024-24720[INC][10/8][UPT]	α	-0.195229	-0.0907025	0.299734	0.314531	NA			79022//TMEM106C	CA-79022-4799-5542-5626-6136[INC][2/1]	α	0.0910747	0.0626174	-0.107992	0.0603136	0.0144254
10147//SUGP2	CA-10147-42206-42831-42924-45422[INC][7/66][DNT]	α	0.0660055	0.0117174	0.103237	-0.178642	-0.235978			79048//SECISBP2	CA-79048-4301-9934-10180-10400[INC][2/3]	α	0.0877684	0.0446556	-0.103915	0.0437413	-0.107932
10147//SUGP2	CA-10147-42206-42831-42934-45422[INC][13/66][DNT]	α	0.0272696	-0.0635647	0.182741	-0.184966	-0.260504			7913//DEK	CA-7913-17918-22965-23061-30052[INC][1/83]	α	0.151774	-0.0735521	-0.115896	0.181682	-0.126571
10150//MBNL2	CA-10150-127772-137500-137554-138186[INC][1/18]	α	-0.115989	-0.0515453	0.160406	-0.162017	-0.0215326			79366//HMGN5	CA-79366-83408-85125-85155-86183[INC][32/1]	α	0.0913142	-0.0130819	-0.115332	0.0440616	0.00139441
10165//SLC25A13	CA-10165-47952-90230-90346-116170[INC][118/7]	α	-0.222993	-0.0617046	0.249516	-0.35449	0.243752			79607//FAM118B	CA-79607-3107-20501-20570-26271[INC][102/7][UPT]	α	0.191741	0.148148	-0.323529	0.144213	0.143667
10181//RBM5	CA-10181-23781-24471-24556-24771[INC][65/5]	α	0.192246	-0.102158	0.121963	-0.165919	-0.6503			79677//SMC6	CA-79677-15218-16007-16085-18503[INC][3/30]	α	0.220245	-0.0715775	-0.122651	-0.06292	-0.0631514
10208//USPL1	CA-10208-3364-6380-6547-7071[INC][34/36][UPT]	α	-0.121892	-0.186421	0.196932	0.368656	-0.298373			79768//C15orf29	CA-79768-3146-35097-35276-49406[INC][4/17][UPT]	α	0.0513126	-0.0824004	-0.114115	-0.11374	0.524159
10216//PRG4	CA-10216-3679-6818-6941-8319[INC][56/89][UPT]	α	-0.252311	0.184436	0.162723	-0.0140128	0.142765			79811//SLTM	CA-79811-43757-46192-46373-47099[INC][41/7]	α	0.0764947	0.0314656	-0.155706	0.119532	0.105338
10244//RABEPK	CA-10244-10180-22997-23159-30368[INC][9/1]	α	-0.0717559	-0.232369	0.140486	0.291039	0.297982			7982//ST7	CA-7982-181634-183797-183866-185754[INC][9/18]	α	0.0466468	0.173815	-0.112085	0.0864129	0.311834
10244//RABEPK	CA-10244-10180-15828-15981-30368[INC][3/1]	α	-0.0970439	-0.272403	0.15261	0.403178	0.409068			7982//ST7	CA-7982-268850-271677-271736-279435[INC][1/1][DNT]	α	0.13617	0.0477147	-0.136364	NA	0.103226
10247//HRSP12	CA-10247-3159-11477-11545-13864[INC][4/4][UPT]	α	-0.082691	0.020887	0.109378	0.0901408	-0.231047			79869//CPSF7	CA-79869-11603-12419-12523-12898[INC][176/1]	α	0.095941	0.0712329	-0.11127	0.0709736	0.0713632
10247//HRSP12	CA-10247-3159-11422-11545-13864[INC][1/4][UPT]	α	-0.089982	0.0236387	0.114226	0.0925926	-0.228873			79912//PYROXD1	CA-79912-21492-22261-22483-26421[INC][1/14]	α	0.129337	-0.08112	-0.108811	-0.0877193	NA
10250//SRRM1	CA-10250-22702-23080-23122-26712[INC][21/18]	α	-0.169296	0.111381	0.172145	-0.726062	0.149903			80185//TTI2	CA-80185-6440-8864-8957-12250[INC][17/4]	α	0.0497262	0.198662	-0.161647	0.213878	0.219706
10277//UBE4B	CA-10277-141347-142918-143049-148661[INC][1/102]	α	-0.0717703	-0.0443787	0.164234	-0.0377517	-0.0375			80194//TMEM134	CA-80194-4949-6993-7205-7404[INC][12/8]	α	0.182123	-0.151779	-0.195551	0.155772	0.159091
10325//RRAGB	CA-10325-7609-12630-12714-14617[INC][5/21]	α	-0.167508	0.0480009	0.322254	-0.131472	-0.226298			80194//TMEM134	CA-80194-4949-7160-7205-7404[INC][65/8]	α	0.120179	-0.101284	-0.125575	0.0858896	0.0866873
10402//ST3GAL6	CA-10402-2805-26641-26813-38702[INC][7/31][UPT]	α	-0.198479	-0.178911	0.260496	0.2469	-0.38935			80223//RAB11FIP1	CA-80223-27983-29318-31220-31969[INC][3/20]	α	0.0671665	-0.0486996	-0.100896	-0.111616	0.580371
10443//N4BP2L2	CA-10443-23943-61162-61210-97673[INC][3/8]	α	-0.19464	0.0579553	0.153325	0.189499	0.0538312			80315//CPEB4	CA-80315-25277-47122-47173-59639[INC][1/6]	α	0.0852227	0.267001	-0.16024	-0.287902	0.352038
10557//RPP38	CA-10557-3230-8038-8157-9125[INC][6/5][UPT][DNT]	α	-0.181361	-0.0990633	0.146254	0.212912	0.145668			80321//CEP70	CA-80321-5434-24303-24429-25931[INC][37/12]	α	0.105586	0.0903353	-0.134194	0.19107	-0.310598
10557//RPP38	CA-10557-3587-8038-8157-9125[INC][7/2][UPT][DNT]	α	-0.0891515	-0.295518	0.16359	0.195876	0.185366			80321//CEP70	CA-80321-5434-24373-24429-25931[INC][7/12]	α	0.134346	0.118629	-0.173889	0.260808	-0.368116
10575//CCT4	CA-10575-3291-3414-3648-6599[INC][2/859][UPT]	α	-0.113018	0.027514	0.132941	-0.0399956	-0.00807777			80321//CEP70	CA-80321-5434-24355-24429-25931[INC][79/12]	α	0.101983	0.104601	-0.149912	0.186141	-0.38277
8405//SPOP	CA-8405-3231-44354-44405-58287[INC][45/363][UPT]	α	-0.118719	0.023256	0.157987	-0.0469274	0.0231033			80321//CEP70	CA-80321-91993-96406-96553-96720[INC][15/1]	α	0.116386	-0.0634061	-0.139055	0.0458107	0.0480708
84058//WDR54	CA-84058-5225-6117-6222-6317[INC][3/2]	α	-0.0814801	-0.330144	0.175531	0.128931	0.137931			81608//FIP1L1	CA-81608-3271-4420-4465-4572[INC][84/70][UPT]	α	0.00707728	0.105718	-0.125379	NA	0.258014
84081//NSRP1	CA-84081-3057-42733-42856-58735[INC][1/13][UPT]	α	-0.260633	-0.0153846	0.223105	0.518629	0.00107335			81669//CCNL2	CA-81669-8943-9535-9660-11473[INC][4/15]	α	0.242827	0.0278973	-0.146177	0.29108	-0.4605
84280//BTBD10	CA-84280-3200-21110-21268-44453[INC][70/39][UPT]	α	-0.1618	0.000930052	0.177753	-0.212376	0.431338			8209//C21orf33	CA-8209-6685-9638-9731-12593[INC][160/10]	α	0.0652313	0.0509924	-0.117165	0.0568062	0.0789547
84280//BTBD10	CA-84280-3200-21138-21268-44453[INC][1/39][UPT]	α	-0.163562	0.00998032	0.181004	-0.194447	0.552735			83658//DYNLRB1	CA-83658-3063-6021-6100-12873[INC][1/2][UPT]	α	0.212324	-0.00839734	-0.2048	0.392006	-0.267442
84326//C16orf13	CA-84326-3254-3573-3830-4007[INC][1/12][UPT]	α	-0.236272	0.102942	0.145329	0.209292	0.588629			83707//TRPT1	CA-83707-3193-3385-3469-3674[INC][3/1][UPT]	α	0.0815288	0.0709736	-0.111688	-0.134337	0.066383
84326//C16orf13	CA-84326-3254-3573-3736-4007[INC][106/12][UPT]	α	-0.225807	0.163204	0.123424	0.0388007	0.29115			83734//ATG10	CA-83734-3282-7168-7303-18534[INC][6/21][UPT]	α	0.077836	0.316879	-0.158707	-0.145859	-0.261364
84458//LCOR	CA-84458-78488-114853-114986-119748[INC][12/3]	α	-0.0891615	-0.111017	0.113367	0.0931438	0.156008			83734//ATG10	CA-83734-18654-89470-89578-195374[INC][33/2]	α	0.126918	0.0360504	-0.186645	0.0645161	0.0636132
8470//SORBS2	CA-8470-269155-274874-274963-280894[INC][3/50]	α	-0.118756	-0.103955	0.152973	0.0327969	0.125			83734//ATG10	CA-83734-89578-195374-195523-209465[INC][1/2]	α	0.0248701	0.0952381	-0.112178	0.08875	0.0884184
84795//PYROXD2	CA-84795-27624-29713-29868-30914[INC][12/5]	α	0.454054	-0.0847043	0.106007	NA	-0.321201			83795//KCNK16	CA-83795-8773-9112-9253-10425[INC][2/3][DNT]	α	0.0882223	0.0261756	-0.120858	-0.183603	0.169545
8481//OFD1	CA-8481-17821-19536-19656-21655[INC][8/8]	α	-0.231926	0.155328	0.102223	0.308108	-0.253696			83856//FSD1L	CA-83856-26972-34320-34343-39347[INC][12/2]	α	0.171233	-0.0555938	-0.186344	0.100536	0.0979112
84888//SPPL2A	CA-84888-42393-42587-42641-43390[INC][13/42]	α	-0.256721	-0.146536	0.19267	-0.258611	0.347909			83930//STARD3NL	CA-83930-3215-3884-3940-32240[INC][10/81][UPT]	α	0.183241	0.213414	-0.197591	0.0388407	-0.150208
84976//DISP1	CA-84976-11857-15339-15513-23030[INC][1/5][UPT]	α	-0.0583444	0.0307181	0.138262	-0.305115	-0.196822			83937//RASSF4	CA-83937-15078-25754-25893-27251[INC][2/1]	α	0.137441	0.00144083	-0.146784	0.0798898	0.0814607
8500//PPFIA1	CA-8500-80721-83294-83324-86601[INC][5/19]	α	-0.0297982	-0.128805	0.309812	0.691478	-0.341286			83941//TM2D1	CA-83941-27490-41502-41632-44877[INC][1/1]	α	0.0756818	-0.0526387	-0.137206	0.202107	0.244068
8558//CDK10	CA-8558-3130-5584-5657-6885[INC][60/36][UPT]	α	-0.249675	-0.29209	0.409023	0.418182	-0.449664			10180//RBM6	CA-10180-62470-110116-110283-111201[INC][1/28]	α	0.229254	-0.0463601	-0.130529	-0.0947846	-0.0891391
8558//CDK10	CA-8558-3130-5584-5639-6885[INC][3/36][UPT]	α	-0.116028	-0.209524	0.2639	0.374901	-0.211538			10193//RNF41	CA-10193-3210-8356-8541-10899[INC][39/1][UPT]	α	0.13094	0.116541	-0.210526	0.0915805	0.0946565
8618//CADPS	CA-8618-345519-347577-347736-360139[INC][4/14]	α	-0.200099	-0.00898678	0.130177	0.288375	0.189333			10198//MPHOSPH9	CA-10198-14839-21519-21645-21810[INC][5/3]	α	0.204168	-0.147798	-0.125954	0.426931	-0.0222348
8650//NUMB	CA-8650-179220-182154-182298-184285[INC][14/42][DNT]	α	-0.126525	-0.0397988	0.163874	-0.150986	-0.12567			1022//CDK7	CA-1022-20657-23665-23734-26248[INC][1/1]	α	0.108914	0.115271	-0.175977	0.106243	-0.00956918
8743//TNFSF10	CA-8743-3255-11509-11647-17186[INC][9/1][UPT]	α	-0.140235	-0.0659454	0.126276	0.0677778	0.0666667			10240//MRPS31	CA-10240-17339-20119-20193-24930[INC][44/3]	α	0.127442	0.117936	-0.155911	0.104167	-0.225192
8834//TMEM11	CA-8834-3505-6368-6660-18755[INC][20/69][UPT][DNT]	α	-0.186541	-0.0214973	0.186343	0.0337311	0.0506021			10244//RABEPK	CA-10244-15981-22997-23169-30368[INC][1/4]	α	0.0419346	0.118243	-0.100524	0.111023	0.107116
8837//CFLAR	CA-8837-3328-16575-16854-19875[INC][1/13][UPT]	α	-0.249548	0.125705	0.130899	0.150313	0.148148			10285//SMNDC1	CA-10285-4482-7213-7403-9159[INC][4/61]	α	-0.0264348	0.350329	-0.147872	0.0253234	0.217949
8898//MTMR2	CA-8898-3333-12895-12966-38946[INC][85/91][UPT]	α	-0.095373	-0.13951	0.278758	0.299234	-0.281918			10311//DSCR3	CA-10311-3295-37090-37171-38081[INC][1/9][UPT]	α	0.121905	0.0827943	-0.144796	0.0838794	0.0792079
8934//RAB7L1	CA-8934-3210-3396-3650-5915[INC][6/9][UPT]	α	-0.0140092	-0.299129	0.101146	0.142248	0.143885			10311//DSCR3	CA-10311-3295-29893-30037-38081[INC][3/9][UPT]	α	0.113677	0.0817369	-0.142857	0.0829016	0.0786241
8974//P4HA2	CA-8974-3074-3642-4167-12219[INC][1/106][UPT]	α	-0.17471	-0.0257705	0.18764	0.0299667	-0.102247			10363//HMG20A	CA-10363-3104-29818-29911-40503[INC][6/337][UPT]	α	0.252201	-0.141066	-0.121942	-0.143954	-0.121556
8974//P4HA2	CA-8974-3074-3642-3775-12219[INC][1/106][UPT]	α	-0.115998	0.0340181	0.105419	0.0856867	-0.044965			10379//IRF9	CA-10379-5922-6401-6743-7634[INC][19/1]	α	0.0690559	0.07176	-0.106932	0.0712312	0.0679953
8974//P4HA2	CA-8974-3074-3642-3932-12219[INC][3/106][UPT]	α	-0.131925	0.0228451	0.104639	0.0753195	0.0586689			10425//ARIH2	CA-10425-11966-29288-29334-45764[INC][11/87]	α	0.154409	-0.0362546	-0.162181	-0.404142	0.249262
8974//P4HA2	CA-8974-3074-3642-3778-12219[INC][58/106][UPT]	α	-0.151628	0.0394514	0.130517	0.186032	-0.156484			10533//ATG7	CA-10533-29320-29826-29881-37407[INC][115/2]	α	0.134105	0.0285847	-0.119977	-0.247955	0.0789663
8974//P4HA2	CA-8974-3074-3605-3778-12219[INC][10/106][UPT]	α	-0.15447	0.0326306	0.132024	0.212411	-0.137081			83986//ITFG3	CA-83986-17853-22031-22128-22579[INC][2/57]	α	-0.0618257	-0.131016	-0.191524	-0.00732136	0.749751
89781//HPS4	CA-89781-3090-3981-4109-4614[INC][2/66][UPT]	α	-0.116687	-0.0475999	0.194534	-0.0801688	-0.0794979			84140//FAM161A	CA-84140-3285-10147-10385-14783[INC][2/21][UPT]	α	0.175542	-0.0882061	-0.144715	-0.0873405	-0.0850048
89970//RSPRY1	CA-89970-30618-32778-32845-33575[INC][15/1]	α	-0.166478	-0.00105768	0.183495	0.0787898	0.12075			84304//NUDT22	CA-84304-3867-4302-4401-5981[INC][58/16]	α	0.114588	0.0725589	-0.149951	-0.105915	0.0844092
9016//SLC25A14	CA-9016-2904-3034-3281-8109[INC][6/28][UPT]	α	-0.0438024	-0.176022	0.100389	-0.163463	0.28497			84307//ZNF397	CA-84307-3080-4361-4855-5122[INC][18/1][UPT]	α	0.137989	-0.0053987	-0.1713	0.0784543	0.0795252
90523//MLIP	CA-90523-108950-133140-133212-144451[INC][6/1]	α	-0.49073	0.0743817	0.169615	0.14098	0.137581			84314//TMEM107	CA-84314-3197-3370-3438-5124[INC][1/10][UPT][DNT]	α	-0.0604732	0.0901852	-0.273031	0.153369	0.562615
90529//C1orf201	CA-90529-16779-26418-26537-34094[INC][12/12]	α	-0.148591	-0.331386	0.284622	0.312689	NA			84317//CCDC115	CA-84317-4442-5587-5790-6117[INC][10/117][DNT]	α	0.404369	-0.0646465	-0.344613	-0.189702	-0.190996
9060//PAPSS2	CA-9060-59125-65037-65052-70565[INC][7/28]	α	-0.195623	0.0010954	0.235963	0.476683	-0.159038			84334//APOPT1	CA-84334-3163-11661-11859-27312[INC][7/5][UPT]	α	0.0700565	-0.0695056	-0.174295	0.0634789	0.397351
90693//CCDC126	CA-90693-3227-3593-3673-16792[INC][1/2][UPT]	α	-0.06411	-0.0868373	0.119292	-0.129087	0.175452			84549//MAK16	CA-84549-6973-8118-8173-13375[INC][59/1]	α	0.0916667	0.0327635	-0.127129	0.049217	0.0483516
9104//RGN	CA-9104-9225-16302-16434-16685[INC][2/2]	α	-0.113238	0.11135	0.120711	-0.0407255	-0.0773586			84866//TMEM25	CA-84866-5120-5332-5464-5769[INC][12/23]	α	-0.0103408	0.11697	-0.122285	0.194946	0.191489
[truncated: 1,633 more rows]

## Sheet: Supplementary Data 2
Supplementary Data 2. Signature gene expression in endocrine cell subpopulations (log2 foldchange > 0.25 and p value < 0.05) . Related to figure 3c heatmap
[truncated: 732 more rows]

[truncated: 5 more sheets: Supplementary Data 3, Supplementary Data 4, Supplementary Data 5, Supplementary Data 6, Supplementary Data 7]
